# Supplementary material for: DNA and scale reading to identify repeat spawning in Atlantic salmon: Unique insights into patterns of iteroparity
Source: Evol Appl. 2023 Nov 23;16(12):1921–36. doi: 10.1111/eva.13612 (PMC10739089; doi:10.1111/eva.13612)
Supplement: Supplementary file 1 — File S1. [file EVA-16-1921-s001.xlsx]

## Sheet: rsp.agree.methods
FID	Dato	DoY	M.Doy	Doy.Diff	2nd.Entry	Year	M.Year	L.Nr	Length	Weigth	Kfactor	MaidenW	MaidenL	W.Change	L.Change	Sex.geno	rsp.id	rsp.strategy.G	rsp.strategy.Gclean	SMY	Sea.ageM	Scale.RSP	Agree.RSP	Scale.read	Scale.strategy
2573	2015-08-02	214	143	71	earlier	2015	2013	V1032	97	10	1.1	8	91	2	6	F	1	A	A	2011	MSW	YES	YES	Yes	A
1572	2015-05-12	132	143	11	later	2015	2013	V10	93	7.5	0.93	5	81	2.5	12	F	2	A	A	2012	MSW	YES	YES	Yes	C
1830	2015-07-02	183	151	32	earlier	2015	2013	V272	94	8.2	0.99	6.7	86	1.5	8	F	3	A	A	2011	MSW	YES	YES	Yes	C
1637	2015-06-12	163	164	1	later	2015	2013	V74	88	7	1.03	5	82	2	6	M	4	A	A	2011	MSW	YES	YES	Yes	A
3274	2015-08-28	240	168	72	earlier	2015	2013	V1812	87	7.2	1.09	NA	73	NA	14	F	5	A	A	2011	2SW	YES	YES	Yes	A
1907	2015-07-05	186	169	17	earlier	2015	2013	V351	75	3.7	0.88	2.4	66	1.3	9	M	6	A	A	2012	2SW	YES	YES	Yes	C
2169	2015-07-18	199	172	27	earlier	2015	2013	V624	100	11.7	1.17	NA	92	NA	8	F	7	A	A	2009	MSW	YES	YES	Yes	A
1659	2015-06-18	169	173	4	later	2015	2013	V96	92	NA	NA	5.2	79	NA	13	F	8	A	A	2011	2SW	YES	YES	Yes	A
1346	2014-08-12	224	173	51	earlier	2014	2013	V210	86	6.1	0.96	6.1	83	0	3	F	9	C	C	2011	MSW	YES	YES	Yes	A
3178	2015-08-26	238	173	65	earlier	2015	2013	V1692	79	5.7	1.16	3.1	67	2.6	12	F	10	A	A	2011	2SW	YES	YES	Yes	A
1580	2015-05-22	142	174	32	later	2015	2013	V18	97	NA	NA	7.2	87	NA	10	F	11	A	A	2010	MSW	YES	YES	Yes	a
1852	2015-07-03	184	175	9	earlier	2015	2013	V295	88	7.7	1.13	4.3	78	3.4	10	F	12	A	A	2010	2SW	YES	YES	Yes	A
1860	2015-07-03	184	175	9	earlier	2015	2013	V303	90	NA	NA	6.8	84	NA	6	F	13	A	A	2010	MSW	YES	YES	Yes	A
2255	2015-07-18	199	175	24	earlier	2015	2013	V711	100	10.2	1.02	8	93	2.2	7	F	14	A	A	2009	MSW	YES	YES	Yes	A
1672	2015-06-18	169	175	6	later	2015	2013	V109	92	8.5	1.09	6.8	84	1.7	8	F	15	A	A	2010	MSW	YES	YES	Yes	A
3522	2015-09-18	261	176	85	earlier	2015	2013	V2182	93	8.6	1.07	4.9	81	3.7	12	F	16	A	A	2011	2SW	YES	YES	Yes	A
2195	2015-07-18	199	176	23	earlier	2015	2013	V650	98	9.7	1.03	6.8	90	2.9	8	F	17	A	A	2010	MSW	YES	YES	Yes	A
2010	2015-07-09	190	180	10	earlier	2015	2013	V460	77	4.5	0.99	2.6	68	1.9	9	M	18	A	A	2012	2SW	YES	YES	Yes	A
1604	2015-06-02	153	197	44	later	2015	2013	V42	71	3.1	0.87	2	59	1.1	12	F	19	A	A	2012	2SW	YES	YES	Yes	C
1940	2015-07-09	190	199	9	later	2015	2013	V388	92	9	1.16	5.5	85	3.5	7	M	20	A	A	2012	2SW	YES	YES	Yes	C
1880	2015-07-03	184	199	15	later	2015	2013	V323	88	7.4	1.09	3.6	71	3.8	17	F	21	A	A	2012	2SW	YES	YES	Yes	A
2218	2015-07-18	199	200	1	later	2015	2013	V674	91	9	1.19	5.2	78	3.8	13	F	23	A	A	2011	2SW	YES	YES	Yes	A
3321	2015-08-28	240	201	39	earlier	2015	2013	V1860	95	8	0.93	5	78	3	17	F	24	A	A	2010	MSW	YES	YES	Yes	A
3523	2015-09-18	261	202	59	earlier	2015	2013	V2183	93	7.1	0.88	6.2	87	0.9	6	F	25	A	A	2009	MSW	YES	YES	Yes	A
1756	2015-06-29	180	203	23	later	2015	2013	V195	85	7.1	1.16	NA	64	NA	21	F	26	A	A	2011	2SW	YES	YES	Yes	A
1574	2015-05-17	137	204	67	later	2015	2013	V12	84	5.9	1	4.1	75	1.8	9	F	27	A	A	2011	2SW	YES	YES	Yes	A
1849	2015-07-03	184	205	21	later	2015	2013	V292	76	4.9	1.12	2.2	61	2.7	15	F	28	A	A	2011	2SW	YES	YES	Yes	A
1863	2015-07-03	184	209	25	later	2015	2013	V306	73	4.3	1.11	1.6	55	2.7	18	M	29	A	A	2012	1SW	YES	YES	Yes	A
2277	2015-07-20	201	216	15	later	2015	2013	V733	85	6.7	1.09	3.6	73	3.1	12	F	30	A	A	2011	2SW	YES	YES	Yes	A
3275	2015-08-28	240	218	22	earlier	2015	2013	V1813	73	4.1	1.05	2.4	62	1.7	11	F	31	A	A	2013	2SW	YES	YES	Yes	C
1445	2014-09-28	271	244	27	earlier	2014	2013	V321	72	2.8	0.75	3	64	-0.2	8	F	32	C	C	2011	2SW	YES	YES	Yes	C
3203	2015-08-27	239	244	5	later	2015	2013	V1720	88	5.6	0.82	4.3	75	1.3	13	M	33	A	A	2011	2SW	YES	YES	Yes	A
7800	2017-09-11	254	246	8	earlier	2017	2013	V1835	92	6.25	0.8	2.5	62	3.75	30	F	34	A*	A	2012	2SW	YES	YES	Yes	A
3766	2016-05-03	124	150	26	later	2016	2014	V4	85	6.2	1.01	3.6	68	2.6	17	M	35	A	A	2012	2SW	YES	YES	Yes	c
3919	2016-06-02	154	150	4	earlier	2016	2014	V158	85	6.52	1.06	5.4	78	1.12	7	F	36	A	A	2013	MSW	YES	YES	Yes	C
3323	2015-08-28	240	162	78	earlier	2015	2014	V1862	102	10.7	1.01	NA	96	NA	6	F	37	C	C	2010	MSW	YES	YES	Yes	A
4609	2016-06-28	180	163	17	earlier	2016	2014	V848	94	8.8	1.06	5.7	81	3.1	13	F	38	A	A	2012	2SW	YES	YES	Yes	A
5342	2016-07-28	210	163	47	earlier	2016	2014	V1582	107	11.5	0.94	8.8	100	2.7	7	F	39	A	A	2009	MSW	YES	YES	Yes	A
3806	2016-05-27	148	163	15	later	2016	2014	V44	90	6.7	0.92	5	83	1.7	7	F	40	A	A	2012	MSW	YES	YES	Yes	C
2190	2015-07-18	199	163	36	earlier	2015	2014	V645	88	7.8	1.14	7.3	87	0.5	1	F	41	C	C	2011	MSW	YES	YES	Yes	A
7793	2017-09-11	254	188	66	earlier	2017	2014	V1828	96	9.6	1.09	7	85	2.6	11	F	42	A*	A	2011	MSW	YES	YES	Yes	A
4260	2016-06-20	172	203	31	later	2016	2014	V499	87	7.5	1.14	3.1	68	4.4	19	F	43	A	A	2012	2SW	YES	YES	Yes	A
5525	2016-07-31	213	212	1	earlier	2016	2014	V1765	99	9.5	0.98	7.3	88	2.2	11	F	44	A	A	2012	2SW	YES	YES	Yes	A
2809	2015-08-09	221	216	5	earlier	2015	2014	V1285	63	NA	NA	1.4	54	NA	9	F	45	C	C	2013	1SW	YES	YES	Yes	C
4676	2016-06-28	180	218	38	later	2016	2014	V915	90	7.8	1.07	3.8	72	4	18	F	46	A	A	2012	2SW	YES	YES	Yes	A
5052	2016-07-12	194	223	29	later	2016	2014	V1292	79	5.4	1.1	1.6	58	3.8	21	M	47	A	A	2013	1SW	YES	YES	Yes	A
4817	2016-07-02	184	256	72	later	2016	2014	V1056	81	5.7	1.07	1.7	58	4	23	M	48	A	A	2013	1SW	YES	YES	Yes	A
3193	2015-08-27	239	271	32	later	2015	2014	V1710	59	1.8	0.88	2.1	61	-0.3	-2	M	49	C	C	2013	1SW	YES	YES	Yes	C
7304	2017-08-02	214	293	79	later	2017	2014	V1338	80.5	4.7	0.9	1.6	53	3.1	27.5	F	50	A*	A	2013	1SW	YES	YES	Yes	A
5690	2016-08-08	221	293	72	later	2016	2014	V1930	101	11.1	1.08	8.5	90	2.6	11	F	51	A	A	2011	MSW	YES	YES	Yes	A
6515	2017-06-19	170	109	61	earlier	2017	2015	V541	94	7.8	0.94	5.4	79	2.4	15	F	52	A	A	2012	2SW	YES	YES	Yes	A
6006	2017-05-16	136	127	9	later	2017	2015	V31	92	NA	NA	6.5	87	NA	NA	F	53	A	A	2012	MSW	YES	YES	Yes	X
6029	2017-05-16	136	138	2	later	2017	2015	V54	91.5	7.99	1.04	NA	74	NA	17.5	F	54	A	A	2012	2SW	YES	YES	Yes	A
5983	2017-05-06	126	142	16	later	2017	2015	V8	79	5.13	1.04	3.5	70	1.63	9	F	55	A	A	2014	2SW	YES	YES	Yes	C
4530	2016-06-25	177	153	24	earlier	2016	2015	V769	78	5.69	1.2	4.4	74	1.29	4	F	56	C	C	2013	2SW	YES	YES	Yes	C
6677	2017-06-25	176	154	22	earlier	2017	2015	V703	102	10.34	0.97	7.3	90	3.04	12	F	57	A	A	2012	MSW	YES	YES	Yes	A
6191	2017-06-04	155	157	2	later	2017	2015	V216	92	8.5	1.09	4.7	78	3.8	14	F	58	A	A	2013	2SW	YES	YES	Yes	A
6073	2017-05-21	141	158	17	later	2017	2015	V98	87	7.4	1.12	4.5	77	2.9	10	F	59	A	A	2013	2SW	YES	YES	Yes	A
6708	2017-06-26	177	163	14	earlier	2017	2015	V734	101	11.24	1.09	6.6	82	4.64	19	F	60	A	A	2013	2SW	YES	YES	Yes	A
6481	2017-06-18	169	164	5	earlier	2017	2015	V507	66	2.38	0.83	1.7	58	0.68	8	M	61	A	A	2015	1SW	YES	YES	Yes	C
4907	2016-07-03	185	169	16	earlier	2016	2015	V1147	77	4.7	1.03	NA	73	NA	4	F	62	C	C	2013	2SW	YES	YES	Yes	C
7171	2017-07-31	212	169	43	later	2017	2015	V1205	107	11	0.9	NA	87	NA	20	F	63	A	A	2012	MSW	YES	YES	Yes	X
6063	2017-05-19	139	169	30	earlier	2017	2015	V88	90	8.08	1.11	5	78	3.08	12	F	65	A	A	2012	MSW	YES	YES	Yes	X
6044	2017-05-18	138	169	31	later	2017	2015	V69	88	7.7	1.13	4.3	74	3.4	14	F	66	A	A	2013	2SW	YES	YES	Yes	A
6045	2017-05-18	138	169	31	later	2017	2015	V70	98	NA	NA	6.8	89	NA	9	F	67	A	A	2012	MSW	YES	YES	Yes	A
6268	2017-06-05	156	169	13	later	2017	2015	V294	91	7.29	0.97	4.3	73	2.99	18	F	68	A	A	2013	2SW	YES	YES	Yes	A
6176	2017-06-03	154	169	15	later	2017	2015	V201	90	7.45	1.02	NA	71	NA	19	F	69	A	A	2013	2SW	YES	YES	Yes	A
6082	2017-05-24	144	171	27	later	2017	2015	V107	86	5.84	0.92	2.9	65	2.94	21	F	70	A	A	2013	2SW	YES	YES	Yes	A
5982	2017-05-05	125	178	53	later	2017	2015	V7	82	6.2	1.12	3.2	65	3	17	F	71	A	A	2013	2SW	YES	YES	Yes	A
5986	2017-05-10	130	179	49	later	2017	2015	V11	87	6.93	1.05	3.7	73	3.23	14	F	72	A	A	2013	2SW	YES	YES	Yes	A
6060	2017-05-18	138	179	41	later	2017	2015	V85	84.5	NA	NA	4.5	74	NA	10.5	F	73	A	A	2013	2SW	YES	YES	Yes	A
6240	2017-06-04	155	180	25	later	2017	2015	V266	88	6.7	0.98	3.4	73	3.3	15	F	74	A	A	2013	2SW	YES	YES	Yes	A
4249	2016-06-20	172	180	8	later	2016	2015	V488	74	4	0.99	3.1	71	0.9	3	F	75	C	C	2013	2SW	YES	YES	Yes	C
6639	2017-06-25	176	180	4	later	2017	2015	V665	96	8.2	0.93	5.4	81	2.8	15	M	76	A	A	2012	2SW	YES	YES	Yes	A
6668	2017-06-25	176	181	5	later	2017	2015	V694	91.5	8.2	1.07	3.8	72	4.4	19.5	F	77	A	A	2013	2SW	YES	YES	Yes	A
6539	2017-06-19	170	181	11	later	2017	2015	V565	94	8.4	1.01	5.6	79	2.8	15	F	78	A	A	2012	2SW	YES	YES	Yes	A
6496	2017-06-19	170	181	11	later	2017	2015	V522	85	5.28	0.86	3	71	2.28	14	F	79	A	A	2013	2SW	YES	YES	Yes	A
5395	2016-07-28	210	182	28	earlier	2016	2015	V1635	87	6.5	0.99	5	75	1.5	12	F	80	C	C	2013	2SW	YES	YES	Yes	C
5997	2017-05-16	136	182	46	later	2017	2015	V22	76	4.52	1.03	2.5	65	2.02	11	M	81	A	A	2013	1SW	YES	YES	Yes	A
6287	2017-06-06	157	183	26	later	2017	2015	V313	102	9.48	0.89	5.1	79	4.38	23	F	82	A	A	2013	2SW	YES	YES	Yes	A
5998	2017-05-16	136	183	47	later	2017	2015	V23	96	7.79	0.88	5	84	2.79	12	F	83	A	A	2012	2SW	YES	YES	Yes	A
6546	2017-06-20	171	183	12	later	2017	2015	V572	97	7.4	0.81	6.1	87	1.3	10	F	84	A	A	2013	MSW	YES	YES	Yes	A
7189	2017-07-31	212	183	29	earlier	2017	2015	V1223	91	7.55	1	4.4	77	3.15	14	NA	85	A	A	2013	2SW	YES	YES	Yes	A
4663	2016-06-28	180	183	3	later	2016	2015	V902	80	4.7	0.92	3.9	75	0.8	5	M	86	C	C	2013	2SW	YES	YES	Yes	C
6212	2017-06-04	155	183	28	later	2017	2015	V238	86	6.7	1.05	NA	71	NA	15	F	87	A	A	2013	2SW	YES	YES	Yes	A
6067	2017-05-20	140	183	43	later	2017	2015	V92	92	NA	NA	4.7	74	NA	18	F	88	A	A	2013	2SW	YES	YES	Yes	A
5588	2016-08-01	214	183	31	earlier	2016	2015	V1828	81	6.2	1.17	5.6	79	0.6	2	F	89	C	C	2013	2SW	YES	YES	Yes	C
6377	2017-06-12	163	183	20	later	2017	2015	V403	78	3.55	0.75	2.5	65	1.05	13	M	90	A	A	2013	2SW	YES	YES	Yes	A
6169	2017-06-03	154	184	30	later	2017	2015	V194	89	7.45	1.06	4.3	74	3.15	15	F	91	A	A	2013	2SW	YES	YES	Yes	A
5320	2016-07-27	209	184	25	earlier	2016	2015	V1560	78	4.1	0.86	3.2	68	0.9	10	M	92	C	C	2013	2SW	YES	YES	Yes	C
6664	2017-06-25	176	184	8	later	2017	2015	V690	91.5	7.08	0.92	4.4	76	2.68	15.5	F	93	A	A	2013	2SW	YES	YES	Yes	A
6040	2017-05-18	138	184	46	later	2017	2015	V65	87	7.86	1.19	3.8	72	4.06	15	M	94	A	A	2013	2SW	YES	YES	Yes	A
6180	2017-06-03	154	185	31	later	2017	2015	V205	79	4.39	0.89	3.5	68	0.89	11	F	95	A	A	2013	2SW	YES	YES	Yes	A
6528	2017-06-19	170	185	15	later	2017	2015	V554	77	4.85	1.06	1.2	49	3.65	28	M	96	A	A	2014	1SW	YES	YES	Yes	A
7443	2017-08-05	217	187	30	earlier	2017	2015	V1478	73	3.78	0.97	1.1	50	2.68	23	F	97	A	A	2014	1SW	YES	YES	Yes	A
6437	2017-06-16	167	189	22	later	2017	2015	V463	83	5.25	0.92	NA	60	NA	23	F	98	A	A	2013	2SW	YES	YES	Yes	A
6041	2017-05-18	138	189	51	later	2017	2015	V66	79	4.79	0.97	1.6	55	3.19	24	M	99	A	A	2014	1SW	YES	YES	Yes	A
6797	2017-07-03	184	189	5	later	2017	2015	V823	77	4.49	0.98	1.5	54	2.99	23	F	100	A	A	2014	1SW	YES	YES	Yes	A
6100	2017-05-28	148	190	42	later	2017	2015	V125	100	10.8	1.08	6.3	82	4.5	18	F	101	A	A	2013	2SW	YES	YES	Yes	A
6172	2017-06-03	154	190	36	later	2017	2015	V197	92	7.5	0.96	NA	73	NA	19	F	102	A	A	2013	2SW	YES	YES	Yes	A
6141	2017-05-30	150	190	40	later	2017	2015	V166	94	7.01	0.84	4.3	80	2.71	14	F	103	A	A	2013	2SW	YES	YES	Yes	A
6051	2017-05-18	138	190	52	later	2017	2015	V76	96	NA	NA	5.3	79	NA	17	F	104	A	A	2013	2SW	YES	YES	Yes	NA
6559	2017-06-20	171	190	19	later	2017	2015	V585	95	8.63	1.01	5.8	79	2.83	16	F	105	A	A	2013	2SW	YES	YES	Yes	A
5291	2016-07-26	208	190	18	later	2016	2015	V1531	72	2.96	0.79	3	67	-0.04	5	F	106	C	C	2013	2SW	YES	YES	Yes	X
6421	2017-06-16	167	190	23	later	2017	2015	V447	86	6.59	1.04	1.6	54	4.99	32	M	107	A	A	2014	1SW	YES	YES	Yes	A
6229	2017-06-04	155	190	35	later	2017	2015	V255	83	6.13	1.07	3.6	70	2.53	13	F	108	A	A	2013	2SW	YES	YES	Yes	A
6061	2017-05-18	138	192	54	earlier	2017	2015	V86	67.5	3.15	1.02	0.8	45	2.35	22.5	M	109	A	A	2014	1SW	YES	YES	Yes	X
6648	2017-06-25	176	192	16	later	2017	2015	V674	92	8.29	1.06	NA	75	NA	17	F	110	A	A	2013	2SW	YES	YES	Yes	A
6007	2017-05-16	136	193	57	later	2017	2015	V32	83	6.25	1.09	2	62	4.25	21	F	111	A	A	2014	1SW	YES	YES	Yes	A
6570	2017-06-20	171	193	22	later	2017	2015	V596	83	5.51	0.96	2.6	61	2.91	22	F	112	A	A	2014	1SW	YES	YES	Yes	A
6307	2017-06-07	158	194	36	later	2017	2015	V333	95	9	1.05	5.1	80	3.9	15	F	113	A	A	2013	2SW	YES	YES	Yes	A
6177	2017-06-03	154	194	40	later	2017	2015	V202	76	4.56	1.04	1.2	51	3.36	25	M	114	A	A	2014	1SW	YES	YES	Yes	A
6267	2017-06-05	156	195	39	later	2017	2015	V293	98	10.16	1.08	NA	80	NA	18	F	115	A	A	2013	2SW	YES	YES	Yes	A
6709	2017-06-26	177	195	18	later	2017	2015	V735	92	8.14	1.05	4.8	75	3.34	17	F	116	A	A	2013	2SW	YES	YES	Yes	A
5693	2016-08-15	228	195	33	earlier	2016	2015	V1933	66	2.5	0.87	1.9	58	0.6	8	M	117	C	C	2014	1SW	YES	YES	Yes	C
6117	2017-05-28	148	196	48	later	2017	2015	V142	100	NA	NA	NA	86	NA	14	F	118	A	A	2013	2SW	YES	YES	Yes	A
6137	2017-05-29	149	197	48	later	2017	2015	V162	92	8.09	1.04	4.7	77	3.39	15	F	119	A	A	2013	2SW	YES	YES	Yes	A
6251	2017-06-05	156	199	43	later	2017	2015	V277	81	5.15	0.97	1.4	52	3.75	29	M	120	A	A	2014	1SW	YES	YES	Yes	A
6555	2017-06-20	171	199	28	later	2017	2015	V581	89	6.83	0.97	NA	76	NA	13	F	121	A	A	2013	2SW	YES	YES	Yes	A
6378	2017-06-12	163	199	36	later	2017	2015	V404	99	8.01	0.83	5	80	3.01	19	F	122	A	A	2013	2SW	YES	YES	Yes	A
372	2019-06-22	173	199	26	later	2019	2015	V149	97.5	7.75	0.8	3.9	77	3.85	20.5	NA	123	A*	A	2014	2SW	YES	YES	Yes	A
5984	2017-05-07	127	199	72	later	2017	2015	V9	72	3.66	0.98	NA	54	NA	18	M	124	A	A	2014	1SW	YES	YES	Yes	C
5658	2016-08-08	221	199	22	earlier	2016	2015	V1898	61	2.2	0.97	1.2	51	1	10	M	125	C	C	2014	1SW	YES	YES	Yes	C
7471	2017-08-05	217	199	18	earlier	2017	2015	V1506	93	7.37	0.92	4.4	73	2.97	20	F	126	A	A	2013	2SW	YES	YES	Yes	A
6591	2017-06-23	174	199	25	later	2017	2015	V617	74.5	4.04	0.98	2	56	2.04	18.5	M	127	A	A	2014	1SW	YES	YES	Yes	A
6065	2017-05-19	139	199	60	later	2017	2015	V90	98	9.81	1.04	NA	77	NA	21	F	128	A	A	2013	2SW	YES	YES	Yes	A
7353	2017-08-02	214	199	15	earlier	2017	2015	V1387	108	10.6	0.84	9.9	95	0.7	13	M	129	A	A	2010	MSW	YES	YES	Yes	A
7512	2017-08-06	218	200	18	earlier	2017	2015	V1547	90.5	7.4	1	4.8	77	2.6	13.5	F	130	A	A	2013	2SW	YES	YES	Yes	A
5072	2016-07-14	196	200	4	later	2016	2015	V1312	69	3.4	1.03	2.1	59	1.3	10	M	131	C	C	2014	1SW	YES	YES	Yes	C
5870	2016-09-11	255	205	50	earlier	2016	2015	V2110	63	2.1	0.84	1.5	56	0.6	7	M	132	C	C	2014	1SW	YES	YES	Yes	C
4837	2016-07-02	184	206	22	later	2016	2015	V1076	56	2	1.14	1.2	49	0.8	7	M	133	C	C	2014	1SW	YES	YES	Yes	C
6525	2017-06-19	170	208	38	later	2017	2015	V551	89	7.16	1.02	2.1	57	5.06	32	M	134	A	A	2013	1SW	YES	YES	Yes	A
7269	2017-08-01	213	208	5	earlier	2017	2015	V1303	84.5	4.94	0.82	2	59	2.94	25.5	M	135	A	A	2014	1SW	YES	YES	Yes	NA
4699	2016-06-28	180	209	29	later	2016	2015	V938	91	6.87	0.91	6.2	90	0.67	1	F	136	C	C	2012	MSW	YES	YES	Yes	C
5988	2017-05-15	135	210	75	later	2017	2015	V13	77	4.8	1.05	2.4	63	2.4	14	M	137	A	A	2013	2SW	YES	YES	Yes	A
5650	2016-08-05	218	210	8	earlier	2016	2015	V1890	71	3.7	1.03	3.3	67	0.4	4	M	138	C	C	2013	2SW	YES	YES	Yes	C
6018	2017-05-16	136	210	74	later	2017	2015	V43	92	9.12	1.17	4.3	80	4.82	12	F	139	A	A	2013	2SW	YES	YES	Yes	A
6625	2017-06-24	175	211	36	later	2017	2015	V651	96	9.1	1.03	NA	82	NA	14	F	140	A	A	2013	2SW	YES	YES	Yes	A
6164	2017-06-03	154	211	57	later	2017	2015	V189	72	3.67	0.98	1.2	48	2.47	24	M	141	A	A	2015	1SW	YES	YES	Yes	C
6360	2017-06-12	163	211	48	later	2017	2015	V386	85	5.56	0.91	1.8	55	3.76	30	M	142	A	A	2014	1SW	YES	YES	Yes	A
5122	2016-07-17	199	211	12	later	2016	2015	V1362	61	2.5	1.1	1.3	56	1.2	5	M	143	C	C	2014	1SW	YES	YES	Yes	C
5153	2016-07-17	199	212	13	later	2016	2015	V1393	69	3.7	1.13	2	59	1.7	10	M	144	C	C	2014	1SW	YES	YES	Yes	C
6303	2017-06-07	158	212	54	later	2017	2015	V329	91	7.4	0.98	1.8	56	5.6	35	M	145	A	A	2014	1SW	YES	YES	Yes	A
6086	2017-05-25	145	213	68	later	2017	2015	V111	86	6.51	1.02	3.4	70	3.11	16	F	146	A	A	2013	2SW	YES	YES	Yes	A
6418	2017-06-16	167	214	47	later	2017	2015	V444	80.5	5.01	0.96	1.4	54	3.61	26.5	M	147	A	A	2014	1SW	YES	YES	Yes	A
6109	2017-05-28	148	214	66	later	2017	2015	V134	82	6.2	1.12	1.9	58	4.3	24	M	148	A	A	2014	1SW	YES	YES	Yes	A
6556	2017-06-20	171	214	43	later	2017	2015	V582	84.5	5.3	0.88	3.9	70	1.4	14.5	F	149	A	A	2013	2SW	YES	YES	Yes	A
6390	2017-06-13	164	214	50	later	2017	2015	V416	96	8.04	0.91	4	82	4.04	14	M	150	A	A	2013	2SW	YES	YES	Yes	A
6255	2017-06-05	156	214	58	later	2017	2015	V281	95	7.35	0.86	5.1	78	2.25	17	F	151	A	A	2013	2SW	YES	YES	Yes	A
5319	2016-07-27	209	216	7	later	2016	2015	V1559	59	2.4	1.17	1.4	51	1	8	M	152	C	C	2014	1SW	YES	YES	Yes	C
5722	2016-08-24	237	216	21	earlier	2016	2015	V1962	69	2.9	0.88	2.3	58	0.6	11	M	153	C	C	2014	1SW	YES	YES	Yes	C
6189	2017-06-04	155	216	61	later	2017	2015	V214	73	3.52	0.9	1.4	50	2.12	23	M	154	A	A	2014	1SW	YES	YES	Yes	A
6066	2017-05-20	140	217	77	later	2017	2015	V91	92	9.2	1.18	NA	70	NA	22	F	155	A	A	2013	2SW	YES	YES	Yes	A
6705	2017-06-26	177	217	40	later	2017	2015	V731	97	8.36	0.92	6.2	83	2.16	14	F	156	A	A	2012	2SW	YES	YES	Yes	A
6241	2017-06-04	155	217	62	later	2017	2015	V267	74.5	3.75	0.91	1.2	48	2.55	26.5	M	157	A	A	2015	1SW	YES	YES	Yes	C
6531	2017-06-19	170	218	48	later	2017	2015	V557	84	NA	NA	2.1	60	NA	24	M	158	A	A	2014	1SW	YES	YES	Yes	A
6403	2017-06-16	167	218	51	later	2017	2015	V429	76.5	4.03	0.9	1.7	56	2.33	20.5	F	159	A	A	2014	1SW	YES	YES	Yes	A
6225	2017-06-04	155	219	64	later	2017	2015	V251	81	3.75	0.71	2	61	1.75	20	M	160	A	A	2014	1SW	YES	YES	Yes	C
5109	2016-07-17	199	220	21	later	2016	2015	V1349	62	2.5	1.05	1.1	50	1.4	12	M	161	C	C	2014	1SW	YES	YES	Yes	C
7455	2017-08-05	217	222	5	later	2017	2015	V1490	80.5	4.88	0.94	1.7	56	3.18	24.5	M	162	A	A	2014	1SW	YES	YES	Yes	A
5364	2016-07-28	210	223	13	later	2016	2015	V1604	64	2.1	0.8	1.1	51	1	13	M	163	C	C	2014	1SW	YES	YES	Yes	C
6523	2017-06-19	170	224	54	later	2017	2015	V549	82.5	4.59	0.82	1.7	54	2.89	28.5	M	164	A	A	2014	1SW	YES	YES	Yes	A
7473	2017-08-05	217	224	7	later	2017	2015	V1508	88	6.55	0.96	1.7	57	4.85	31	M	165	A	A	2014	1SW	YES	YES	Yes	A
6985	2017-07-18	199	224	25	later	2017	2015	V1017	82	4.9	0.89	1.2	54	3.7	28	M	166	A	A	2014	1SW	YES	YES	Yes	A
6900	2017-07-10	191	226	35	later	2017	2015	V927	78	3.37	0.71	1.7	56	1.67	22	F	167	A	A	2014	1SW	YES	YES	Yes	A
6682	2017-06-25	176	228	52	later	2017	2015	V708	94.5	7.43	0.88	NA	74	NA	20.5	F	168	A	A	2013	2SW	YES	YES	Yes	A
6856	2017-07-08	189	228	39	later	2017	2015	V883	84	5.15	0.87	1.9	59	3.25	25	M	169	A	A	2014	1SW	YES	YES	Yes	A
7791	2017-09-11	254	228	26	earlier	2017	2015	V1826	93.5	7.32	0.9	5.5	80	1.82	13.5	F	170	A	A	2013	2SW	YES	YES	Yes	A
7842	2017-10-02	275	228	47	earlier	2017	2015	V1877	88	6.46	0.95	4	72	2.46	16	F	171	A	A	2013	2SW	YES	YES	Yes	A
7651	2017-08-19	231	228	3	earlier	2017	2015	V1686	90	7.21	0.99	2	59	5.21	31	M	172	A	A	2014	1SW	YES	YES	Yes	A
5786	2016-09-01	245	229	16	earlier	2016	2015	V2026	85	6.7	1.09	NA	78	NA	7	F	173	C	C	2013	2SW	YES	YES	Yes	C
6238	2017-06-04	155	232	77	later	2017	2015	V264	82	5.76	1.04	1.7	57	4.06	25	M	176	A	A	2014	1SW	YES	YES	Yes	A
7486	2017-08-05	217	233	16	later	2017	2015	V1521	86	5.65	0.89	1.6	54	4.05	32	M	177	A	A	2014	1SW	YES	YES	Yes	A
7288	2017-08-02	214	236	22	later	2017	2015	V1322	109	10.9	0.84	6.8	92	4.1	17	F	178	A	A	2012	MSW	YES	YES	Yes	A
6687	2017-06-25	176	238	62	later	2017	2015	V713	97	10.5	1.15	6.9	85	3.6	12	F	179	A	A	2013	2SW	YES	YES	Yes	A
6285	2017-06-06	157	238	81	earlier	2017	2015	V311	68	3.15	1	1.2	52	1.95	16	F	180	A	A	2014	1SW	YES	YES	Yes	X
6274	2017-06-06	157	238	81	later	2017	2015	V300	101.5	9.7	0.93	7.2	93	2.5	8.5	F	182	A	A	2010	MSW	YES	YES	Yes	A
6575	2017-06-21	172	239	67	later	2017	2015	V601	87	7.05	1.07	3.9	73	3.15	14	M	183	A	A	2012	2SW	YES	YES	Yes	A
7454	2017-08-05	217	239	22	later	2017	2015	V1489	81	4.68	0.88	NA	44	NA	37	M	184	A	A	2014	1SW	YES	YES	Yes	A
7311	2017-08-02	214	239	25	later	2017	2015	V1345	91	NA	NA	4.7	77	NA	14	F	185	A	A	2013	2SW	YES	YES	Yes	A
7745	2017-09-01	244	239	5	earlier	2017	2015	V1780	93	6.79	0.84	3.4	74	3.39	19	NA	186	A	A	2013	2SW	YES	YES	Yes	A
6675	2017-06-25	176	239	63	later	2017	2015	V701	93	8.04	1	4.6	81	3.44	12	F	187	A	A	2013	2SW	YES	YES	Yes	A
6691	2017-06-25	176	239	63	later	2017	2015	V717	101	10.5	1.02	6.9	86	3.6	15	M	188	A	A	2012	MSW	YES	YES	Yes	A
5262	2016-07-24	206	240	34	later	2016	2015	V1502	61	NA	NA	1.8	57	NA	4	M	189	C	C	2014	1SW	YES	YES	Yes	C
7221	2017-07-31	212	240	28	later	2017	2015	V1255	82	4.67	0.85	1.8	55	2.87	27	M	190	A	A	2014	1SW	YES	YES	Yes	A
6882	2017-07-08	189	240	51	later	2017	2015	V909	92	7.04	0.9	NA	75	NA	17	F	191	A	A	2013	2SW	YES	YES	Yes	A
7751	2017-09-06	249	248	1	earlier	2017	2015	V1786	93	8.59	1.07	4.6	77	3.99	16	F	192	A	A	2013	2SW	YES	YES	Yes	A
7706	2017-08-27	239	249	10	later	2017	2015	V1741	87.5	6.26	0.93	2.3	61	3.96	26.5	M	193	A	A	2014	1SW	YES	YES	Yes	A
6690	2017-06-25	176	259	83	later	2017	2015	V716	97	8.69	0.95	5.4	87	3.29	10	F	194	A	A	2012	MSW	YES	YES	Yes	A
7213	2017-07-31	212	268	56	earlier	2017	2015	V1247	96	9.32	1.05	NA	73	NA	23	F	195	A	A	2013	2SW	YES	YES	Yes	X
7438	2017-08-05	217	269	52	later	2017	2015	V1473	86	6.19	0.97	2.9	65	3.29	21	F	196	A	A	2013	2SW	YES	YES	Yes	A
6128	2017-05-28	148	269	121	later	2017	2015	V153	94	9.35	1.13	4.7	78	4.65	16	F	197	A	A	2013	2SW	YES	YES	Yes	A
7433	2017-08-05	217	295	78	later	2017	2015	V1468	106	11.05	0.93	6.6	84	4.45	22	M	198	A	A	2012	2SW	YES	YES	Yes	A
7505	2017-08-06	218	298	80	later	2017	2015	V1540	103	11.4	1.04	9.2	100	2.2	3	F	200	A	A	2010	MSW	YES	YES	Yes	A
7933	2018-05-09	129	129	0	same	2018	2016	V6	89	7.22	1.02	4.2	76	3.02	13	F	202	A	A	2014	2SW	YES	YES	Yes	A
7942	2018-05-10	130	143	13	later	2018	2016	V15	92	8.21	1.05	NA	79	NA	13	F	203	A	A	2013	MSW	YES	YES	Yes	A
7947	2018-05-11	131	143	12	later	2018	2016	V20	83	5.21	0.91	NA	74	NA	9	F	204	A	A	2014	MSW	YES	YES	Yes	C
7930	2018-04-28	118	147	29	later	2018	2016	V3	84.5	5.77	0.96	NA	69	NA	15.5	M	205	A	A	2015	2SW	YES	YES	Yes	C
9048	2018-08-16	228	148	80	earlier	2018	2016	V1132	89.5	6.42	0.9	3.8	71	2.62	18.5	F	206	A	A	2014	2SW	YES	YES	Yes	A
8224	2018-06-19	170	148	22	earlier	2018	2016	V299	97	8.48	0.93	5.9	79	2.58	18	F	207	A	A	2014	2SW	YES	YES	Yes	A
9216	2018-08-22	234	150	84	earlier	2018	2016	V1302	92	6.96	0.89	5.47	81	1.49	11	F	208	A	A	2014	2SW	YES	YES	Yes	A
7973	2018-06-02	153	151	2	earlier	2018	2016	V46	91	6.65	0.88	4.65	78	2	13	F	209	A	A	2014	2SW	YES	YES	Yes	A
8240	2018-06-19	170	152	18	earlier	2018	2016	V315	90.5	7.2	0.97	4.37	73	2.83	17.5	F	210	A	A	2015	2SW	YES	YES	Yes	A
7982	2018-06-04	155	152	3	earlier	2018	2016	V55	93	8.22	1.02	4.7	79	3.52	14	F	211	A	A	2014	2SW	YES	YES	Yes	A
8123	2018-06-15	166	153	13	earlier	2018	2016	V198	81	5.36	1.01	2.88	65	2.48	16	F	212	A	A	2014	2SW	YES	YES	Yes	A
7945	2018-05-10	130	158	28	later	2018	2016	V18	91	7.49	0.99	4.3	71	3.19	20	F	213	A	A	2014	2SW	YES	YES	Yes	A
9155	2018-08-18	230	159	71	earlier	2018	2016	V1240	95	7.66	0.89	5.3	79	2.36	16	F	214	A	A	2014	2SW	YES	YES	Yes	A
8237	2018-06-19	170	161	9	earlier	2018	2016	V312	97	7.71	0.84	4.92	77	2.79	20	F	215	A	A	2014	2SW	YES	YES	Yes	A
7962	2018-05-24	144	161	17	later	2018	2016	V35	79	4.78	0.97	2	56	2.78	23	M	216	A	A	2015	1SW	YES	YES	Yes	C
9358	2018-09-11	254	165	89	earlier	2018	2016	V1450	95	7.46	0.87	5.9	83	1.56	12	F	217	A	A	2014	2SW	YES	YES	Yes	A
9157	2018-08-18	230	165	65	earlier	2018	2016	V1242	91	6.51	0.86	4.41	76	2.1	15	F	218	A	A	2014	2SW	YES	YES	Yes	A
7980	2018-06-04	155	165	10	later	2018	2016	V53	87	5.46	0.83	4.4	75	1.06	12	F	219	A	A	2015	2SW	YES	YES	Yes	C
6888	2017-07-08	189	166	23	earlier	2017	2016	V915	84	4.94	0.83	4.2	75	0.74	9	F	220	C	C	2013	2SW	YES	YES	Yes	C
8865	2018-08-10	222	166	56	earlier	2018	2016	V946	89	6.83	0.97	4.75	75	2.08	14	F	221	A	A	2014	2SW	YES	YES	Yes	A
8046	2018-06-11	162	166	4	later	2018	2016	V120	82	5.5	1	2.89	67	2.61	15	M	222	A	A	2014	2SW	YES	YES	Yes	A
6919	2017-07-12	193	166	27	earlier	2017	2016	V948	74	3.49	0.86	NA	64	NA	10	F	223	C	C	2014	2SW	YES	YES	Yes	C
8049	2018-06-11	162	166	4	later	2018	2016	V123	96	8.51	0.96	5.65	79	2.86	17	F	224	A	A	2014	2SW	YES	YES	Yes	A
8071	2018-06-12	163	169	6	later	2018	2016	V145	94	7.55	0.91	3.93	77	3.62	17	F	226	A	A	2014	2SW	YES	YES	Yes	A
8795	2018-08-10	222	169	53	earlier	2018	2016	V875	92	7.65	0.98	6.2	80.5	1.45	11.5	F	227	A	A	2015	MSW	YES	YES	Yes	C
7936	2018-05-09	129	170	41	later	2018	2016	V9	86	5.83	0.92	4.505	79	1.325	7	F	228	A	A	2015	2SW	YES	YES	Yes	C
8064	2018-06-11	162	170	8	later	2018	2016	V138	88	6.14	0.9	4	74	2.14	14	F	229	A	A	2016	2SW	YES	YES	Yes	C
9021	2018-08-16	228	171	57	earlier	2018	2016	V1104	87	7.31	1.11	NA	69	NA	18	F	230	A	A	2014	2SW	YES	YES	Yes	A
7985	2018-06-04	155	171	16	later	2018	2016	V58	83	5.38	0.94	NA	62	NA	21	F	231	A	A	2015	2SW	YES	YES	Yes	C
7939	2018-05-10	130	171	41	later	2018	2016	V12	89.5	6.73	0.94	4.15	74	2.58	15.5	F	232	A	A	2014	2SW	YES	YES	Yes	A
8266	2018-06-19	170	171	1	later	2018	2016	V341	93	8.57	1.07	NA	69	NA	24	F	233	A	A	2014	2SW	YES	YES	Yes	A
6891	2017-07-09	190	171	19	earlier	2017	2016	V918	86	6.24	0.98	NA	74	NA	12	F	234	C	C	2014	2SW	YES	YES	Yes	C
9336	2018-09-10	253	172	81	earlier	2018	2016	V1428	94	7.14	0.86	5.9	81	1.24	13	F	235	A	A	2014	2SW	YES	YES	Yes	A
8685	2018-08-09	221	172	49	earlier	2018	2016	V764	94	8.29	1	NA	75	NA	19	F	236	A	A	2014	2SW	YES	YES	Yes	A
8107	2018-06-14	165	172	7	later	2018	2016	V181	81	4.46	0.84	2.8	66	1.66	15	M	237	A	A	2015	2SW	YES	YES	Yes	C
7398	2017-08-04	216	172	44	earlier	2017	2016	V1432	85	5.9	0.96	5.4	80	0.5	5	F	238	C	C	2014	2SW	YES	YES	Yes	C
8065	2018-06-11	162	173	11	later	2018	2016	V139	105	10	0.86	7.19	85	2.81	20	F	239	A	A	2014	2SW	YES	YES	Yes	A
7952	2018-05-16	136	173	37	later	2018	2016	V25	89	7.86	1.11	4.8	76	3.06	13	M	240	A	A	2015	2SW	YES	YES	Yes	C
9360	2018-09-11	254	173	81	earlier	2018	2016	V1452	97	8.03	0.88	7.1	84	0.93	13	F	241	A	A	2013	MSW	YES	YES	Yes	A
8558	2018-08-06	218	173	45	earlier	2018	2016	V636	97	9.14	1	5.2	76	3.94	21	M	242	A	A	2015	2SW	YES	YES	Yes	C
8075	2018-06-12	163	173	10	later	2018	2016	V149	95.5	7.6	0.87	5.1	76	2.5	19.5	F	243	A	A	2014	2SW	YES	YES	Yes	A
7270	2017-08-01	213	173	40	earlier	2017	2016	V1304	100	9.4	0.94	9.1	93	0.3	7	F	244	C	C	2014	MSW	YES	YES	Yes	C
9001	2018-08-16	228	175	53	earlier	2018	2016	V1084	86	5.58	0.88	3.6	71	1.98	15	M	245	A	A	2014	2SW	YES	YES	Yes	A
8085	2018-06-13	164	175	11	later	2018	2016	V159	88	6.41	0.94	4.58	76	1.83	12	M	246	A	A	2015	2SW	YES	YES	Yes	C
8215	2018-06-19	170	175	5	later	2018	2016	V290	100.5	10.3	1.01	NA	81	NA	19.5	F	247	A	A	2014	2SW	YES	YES	Yes	A
7177	2017-07-31	212	176	36	earlier	2017	2016	V1211	82	4.58	0.83	4.85	77	-0.27	5	F	248	C	C	2014	2SW	YES	YES	Yes	C
8844	2018-08-10	222	176	46	earlier	2018	2016	V925	100.5	10.43	1.03	7.4	85	3.03	15.5	F	249	A	A	2014	2SW	YES	YES	Yes	A
9027	2018-08-16	228	177	51	earlier	2018	2016	V1110	96	9.03	1.02	6.21	81	2.82	15	F	250	A	A	2015	2SW	YES	YES	Yes	A
7929	2018-04-25	115	177	62	later	2018	2016	V2	87	6.43	0.98	3.26	70	3.17	17	M	251	A	A	2014	2SW	YES	YES	Yes	A
8918	2018-08-11	223	177	46	earlier	2018	2016	V999	96	9.05	1.02	NA	75	NA	21	F	252	C*	A	2014	2SW	YES	YES	Yes	A
9410	2018-09-15	258	178	80	earlier	2018	2016	V1502	89	6.26	0.89	4.1	72	2.16	17	F	253	A	A	2014	2SW	YES	YES	Yes	A
9394	2018-09-14	257	178	79	earlier	2018	2016	V1486	107	10.3	0.84	9.1	96	1.2	11	F	254	A	A	2013	MSW	YES	YES	Yes	A
8062	2018-06-11	162	178	16	later	2018	2016	V136	97	8.28	0.91	5.1	79	3.18	18	M	255	A	A	2014	2SW	YES	YES	Yes	A
8028	2018-06-11	162	178	16	later	2018	2016	V102	95	8.07	0.94	4.7	75	3.37	20	F	256	A	A	2014	2SW	YES	YES	Yes	A
9415	2018-09-15	258	178	80	earlier	2018	2016	V1507	98	8.47	0.9	6.9	85	1.57	13	F	257	A	A	2014	MSW	YES	YES	Yes	C
8763	2018-08-10	222	178	44	earlier	2018	2016	V842	91	6.92	0.92	5.3	77	1.62	14	F	258	A	A	2014	2SW	YES	YES	Yes	A
9227	2018-08-22	234	179	55	earlier	2018	2016	V1313	99	8.37	0.86	NA	79	NA	20	F	259	A	A	2014	2SW	YES	YES	Yes	A
8118	2018-06-15	166	179	13	later	2018	2016	V193	93	9.13	1.14	5.13	79	4	14	F	260	A	A	2014	2SW	YES	YES	Yes	A
8001	2018-06-07	158	179	21	later	2018	2016	V74	89	6.53	0.93	NA	72	NA	17	M	261	A	A	2014	2SW	YES	YES	Yes	A
7998	2018-06-06	157	180	23	later	2018	2016	V71	94	8.11	0.98	5.3	80	2.81	14	F	262	A	A	2014	2SW	YES	YES	Yes	A
8254	2018-06-19	170	180	10	later	2018	2016	V329	95.5	9.14	1.05	5.18	78	3.96	17.5	F	263	A	A	2014	2SW	YES	YES	Yes	A
8080	2018-06-12	163	180	17	later	2018	2016	V154	93	7.05	0.88	4.73	75	2.32	18	F	264	A	A	2014	2SW	YES	YES	Yes	A
9211	2018-08-22	234	180	54	earlier	2018	2016	V1297	81	3.75	0.71	4.17	75	-0.42	6	F	265	C*	A	2015	2SW	YES	YES	Yes	C
8786	2018-08-10	222	184	38	earlier	2018	2016	V866	95	7.52	0.88	4	75	3.52	20	F	268	A	A	2015	2SW	YES	YES	Yes	C
8033	2018-06-11	162	184	22	later	2018	2016	V107	89	6.71	0.95	4.1	76	2.61	13	F	269	A	A	2014	2SW	YES	YES	Yes	A
8831	2018-08-10	222	184	38	earlier	2018	2016	V911	84.5	6.1	1.01	NA	62	NA	22.5	F	270	A	A	2014	2SW	YES	YES	Yes	A
7187	2017-07-31	212	185	27	earlier	2017	2016	V1221	73	3.45	0.89	2.9	65	0.55	8	F	271	C	C	2014	2SW	YES	YES	Yes	C
8032	2018-06-11	162	185	23	later	2018	2016	V106	93	7.9	0.98	3.18	68	4.72	25	F	272	A	A	2014	2SW	YES	YES	Yes	A
8098	2018-06-14	165	186	21	later	2018	2016	V172	96	6.8	0.77	4.5	79	2.3	17	M	273	A	A	2015	2SW	YES	YES	Yes	C
8222	2018-06-19	170	186	16	later	2018	2016	V297	91	7.55	1	5.5	78	2.05	13	M	274	A	A	2014	2SW	YES	YES	Yes	A
8871	2018-08-10	222	186	36	earlier	2018	2016	V952	89	6.8	0.96	4.1	74	2.7	15	F	275	A	A	2014	2SW	YES	YES	Yes	A
8019	2018-06-09	160	186	26	later	2018	2016	V92	91	7.23	0.96	3.9	75	3.33	16	F	276	A	A	2014	2SW	YES	YES	Yes	A
2102	2019-08-19	231	187	44	earlier	2019	2016	V1006	103	11.27	1	7.7	87	3.57	16	F	277	A*	A	2014	2SW	YES	YES	Yes	A
8097	2018-06-14	165	187	22	later	2018	2016	V171	104	10.93	0.97	NA	85	NA	19	F	278	A	A	2014	2SW	YES	YES	Yes	A
8115	2018-06-14	165	187	22	later	2018	2016	V190	81	4.96	0.93	3.29	69	1.67	12	F	279	A	A	2015	2SW	YES	YES	Yes	C
9438	2018-09-15	258	188	70	earlier	2018	2016	V1530	93	7.31	0.91	4.7	77	2.61	16	F	280	A	A	2014	2SW	YES	YES	Yes	A
7529	2017-08-07	219	193	26	earlier	2017	2016	V1564	99.5	8.3	0.84	8.5	93	-0.2	6.5	F	281	C	C	2013	MSW	YES	YES	Yes	C
7981	2018-06-04	155	193	38	later	2018	2016	V54	90	7.64	1.05	4.01	72	3.63	18	M	282	A	A	2014	2SW	YES	YES	Yes	A
6862	2017-07-08	189	194	5	later	2017	2016	V889	64	2.54	0.97	1.3	51	1.24	13	F	284	C	C	2015	1SW	YES	YES	Yes	C
6547	2017-06-20	171	196	25	later	2017	2016	V573	63	2.74	1.1	1.1	48	1.64	15	M	285	C	C	2015	1SW	YES	YES	Yes	C
9031	2018-08-16	228	199	29	earlier	2018	2016	V1114	86	5.74	0.9	3.3	75	2.44	11	F	286	A	A	2015	2SW	YES	YES	Yes	C
8313	2018-06-24	175	199	24	later	2018	2016	V388	97	9.01	0.99	6.5	84	2.51	13	F	287	A	A	2015	2SW	YES	YES	Yes	C
8264	2018-06-19	170	199	29	later	2018	2016	V339	96.5	9.73	1.08	NA	80	NA	16.5	F	288	A	A	2014	2SW	YES	YES	Yes	A
8812	2018-08-10	222	199	23	earlier	2018	2016	V892	94	7.4	0.89	4.3	71	3.1	23	M	289	A	A	2014	2SW	YES	YES	Yes	A
8012	2018-06-09	160	200	40	later	2018	2016	V85	104	10.95	0.97	7.9	87	3.05	17	F	290	A	A	2013	MSW	YES	YES	Yes	A
8058	2018-06-11	162	200	38	later	2018	2016	V132	85	6.86	1.12	3.9	74	2.96	11	M	291	A	A	2015	2SW	YES	YES	Yes	C
8146	2018-06-16	167	200	33	later	2018	2016	V221	93	7.27	0.9	5.1	81	2.17	12	F	292	A	A	2014	2SW	YES	YES	Yes	A
6545	2017-06-19	170	202	32	later	2017	2016	V571	68	3.29	1.05	1.6	56	1.69	12	M	293	C	C	2015	1SW	YES	YES	Yes	C
7175	2017-07-31	212	204	8	earlier	2017	2016	V1209	62	2.15	0.9	1.3	52	0.85	10	M	294	C	C	2015	1SW	YES	YES	Yes	C
7845	2017-10-02	275	208	67	earlier	2017	2016	V1880	94	8.8	1.06	NA	87	NA	7	F	295	C	C	2013	2SW	YES	YES	Yes	A
8053	2018-06-11	162	209	47	later	2018	2016	V127	100	9.69	0.97	6.53	88	3.16	12	F	296	A	A	2014	2SW	YES	YES	Yes	A
9014	2018-08-16	228	210	18	earlier	2018	2016	V1097	91	7.19	0.95	4.6	80	2.59	11	F	297	A	A	2014	2SW	YES	YES	Yes	A
8555	2018-08-06	218	210	8	earlier	2018	2016	V633	93	6.27	0.78	4.1	80	2.17	13	F	298	A	A	2015	2SW	YES	YES	Yes	C
7993	2018-06-05	156	210	54	later	2018	2016	V66	87	6.38	0.97	4.3	75	2.08	12	F	299	A	A	2014	2SW	YES	YES	Yes	A
9097	2018-08-17	229	210	19	earlier	2018	2016	V1182	89	7.19	1.02	4.4	77	2.79	12	F	300	A	A	2014	2SW	YES	YES	Yes	A
7423	2017-08-05	217	210	7	earlier	2017	2016	V1457	81.5	5.45	1.01	3.8	74	1.65	7.5	F	301	C	C	2014	2SW	YES	YES	Yes	C
7314	2017-08-02	214	212	2	earlier	2017	2016	V1348	81	5.4	1.02	3.75	77	1.65	4	F	302	C	C	2014	2SW	YES	YES	Yes	C
8978	2018-08-16	228	212	16	earlier	2018	2016	V1061	90	7.04	0.97	5	81	2.04	9	M	303	A	A	2014	2SW	YES	YES	Yes	A
7992	2018-06-05	156	213	57	later	2018	2016	V65	90.5	6.85	0.92	3.6	73	3.25	17.5	F	304	A	A	2014	2SW	YES	YES	Yes	A
9329	2018-09-10	253	213	40	earlier	2018	2016	V1421	89	6.45	0.91	4.05	75	2.4	14	F	305	A	A	2014	2SW	YES	YES	Yes	A
9091	2018-08-17	229	213	16	earlier	2018	2016	V1175	96	8.23	0.93	5.2	83	3.03	13	F	306	A	A	2014	2SW	YES	YES	Yes	A
9019	2018-08-16	228	214	14	earlier	2018	2016	V1102	86	5.5	0.86	1.8	58	3.7	28	M	307	A	A	2016	1SW	YES	YES	Yes	C
8233	2018-06-19	170	216	46	later	2018	2016	V308	97	9.07	0.99	NA	79	NA	18	M	308	A	A	2015	2SW	YES	YES	Yes	C
8271	2018-06-20	171	221	50	later	2018	2016	V346	74	4.16	1.03	1	49	3.16	25	M	309	A	A	2015	1SW	YES	YES	Yes	A
8813	2018-08-10	222	221	1	earlier	2018	2016	V893	102	8.65	0.82	5.3	85	3.35	17	F	310	A	A	2014	2SW	YES	YES	Yes	A
8652	2018-08-09	221	221	0	same	2018	2016	V731	95	9.43	1.1	5.1	79	4.33	16	M	311	A	A	2014	2SW	YES	YES	Yes	A
9191	2018-08-20	232	244	12	later	2018	2016	V1276	99	9.21	0.95	5.7	84	3.51	15	F	313	A	A	2014	2SW	YES	YES	Yes	A
9030	2018-08-16	228	245	17	later	2018	2016	V1113	101	11.05	1.07	8	95	3.05	6	F	314	A	A	2014	MSW	YES	YES	Yes	C
9012	2018-08-16	228	245	17	later	2018	2016	V1095	95	8.2	0.96	4.8	80	3.4	15	F	315	A	A	2014	2SW	YES	YES	Yes	A
7343	2017-08-02	214	247	33	earlier	2017	2016	V1377	87	6.79	1.03	5.1	81	1.69	6	F	316	C	C	2014	2SW	YES	YES	Yes	X
7294	2017-08-02	214	255	41	later	2017	2016	V1328	68.5	2.82	0.88	1.9	59	0.92	9.5	M	317	C	C	2015	2SW	YES	YES	Yes	C
7245	2017-08-01	213	257	44	later	2017	2016	V1279	71	3.15	0.88	NA	55	NA	16	M	318	C	C	2015	1SW	YES	YES	Yes	C
7797	2017-09-11	254	301	47	later	2017	2016	V1832	64.5	2.52	0.94	1.8	61	0.72	3.5	F	319	C	C	2014	2SW	YES	YES	Yes	C
9375	2018-09-12	255	308	53	later	2018	2016	V1467	98	7.39	0.79	4.1	81	3.29	17	F	320	A	A	2014	2SW	YES	YES	Yes	A
15	2019-05-13	133	116	17	earlier	2019	2017	V7	109	12.86	1	11.45	99	1.41	10	F	321	A	A	2014	MSW	YES	YES	Yes	A
8950	2018-08-14	226	136	90	earlier	2018	2017	V1032	80.5	3.89	0.75	6.04	80.5	-2.15	0	F	322	C	C	2014	MSW	YES	YES	Yes	A
514	2019-06-28	179	142	37	earlier	2019	2017	V208	80	4.48	0.9	3.76	72	0.72	8	NA	323	A	A	2015	2SW	YES	YES	Yes	A
232	2019-06-12	163	145	18	earlier	2019	2017	V93	90	7.17	1	6.01	86	1.16	4	F	324	A	A	2015	MSW	YES	YES	Yes	A
199	2019-06-10	161	146	15	earlier	2019	2017	V74	96	9.57	1.1	7.64	89	1.93	7	NA	325	A	A	2015	MSW	YES	YES	Yes	A
110	2019-06-02	153	151	2	earlier	2019	2017	V40	84.5	6.26	1	3.84	75	2.42	9.5	F	326	A	A	2015	2SW	YES	YES	Yes	A
200	2019-06-10	161	151	10	earlier	2019	2017	V75	96	8.21	0.9	7.88	88	0.33	8	F	327	A	A	2015	MSW	YES	YES	Yes	A
1864	2019-08-12	224	154	70	earlier	2019	2017	V919	91.5	6.75	0.9	4.49	79	2.26	12.5	F	328	A	A	2015	2SW	YES	YES	Yes	A
409	2019-06-22	173	154	19	earlier	2019	2017	V166	90	7.42	1	4.49	75	2.93	15	F	329	A	A	2015	2SW	YES	YES	Yes	A
376	2019-06-22	173	155	18	earlier	2019	2017	V152	94	7.43	0.9	4.98	79	2.45	15	F	330	A	A	2015	2SW	YES	YES	Yes	A
224	2019-06-11	162	156	6	earlier	2019	2017	V89	82.5	4.97	0.9	3.05	70	1.92	12.5	F	331	A	A	2015	2SW	YES	YES	Yes	A
94	2019-06-01	152	156	4	later	2019	2017	V34	81	4.94	0.9	2.78	70.5	2.16	10.5	M	332	A	A	2016	2SW	YES	YES	Yes	A
140	2019-06-05	156	156	0	same	2019	2017	V57	93	7.2	0.9	3.91	78	3.29	15	F	333	A	A	2015	2SW	YES	YES	Yes	A
673	2019-07-02	183	156	27	earlier	2019	2017	V290	95.5	7.66	0.9	5.04	81	2.62	14.5	F	334	A	A	2015	2SW	YES	YES	Yes	A
201	2019-06-10	161	163	2	later	2019	2017	V76	86	6.89	1.1	3.46	71	3.43	15	F	335	A	A	2015	2SW	YES	YES	Yes	A
8654	2018-08-09	221	167	54	earlier	2018	2017	V733	76	3.76	0.86	3.02	68	0.74	8	F	336	C	C	2015	2SW	YES	YES	Yes	C
743	2019-07-04	185	167	18	earlier	2019	2017	V346	82	4.98	0.9	3.14	72.5	1.84	9.5	F	337	A	A	2015	2SW	YES	YES	Yes	A
77	2019-05-30	150	170	20	later	2019	2017	V29	94	8.94	1.1	NA	80	NA	14	F	338	A	A	2015	2SW	YES	YES	Yes	A
129	2019-06-04	155	170	15	later	2019	2017	V49	91.5	7.49	1	4.3	77	3.19	14.5	F	339	A	A	2015	2SW	YES	YES	Yes	A
436	2019-06-24	175	170	5	earlier	2019	2017	V179	84.5	5.84	1	3.98	73	1.86	11.5	M	340	A	A	2015	2SW	YES	YES	Yes	A
408	2019-06-22	173	170	3	earlier	2019	2017	V165	86	4.83	0.8	5.34	81.5	-0.51	4.5	M	341	A	A	2015	2SW	YES	YES	Yes	A
1826	2019-08-12	224	174	50	earlier	2019	2017	V898	91	6.68	0.9	5.2	83.5	1.48	7.5	F	342	A	A	2015	2SW	YES	YES	Yes	A
355	2019-06-22	173	175	2	later	2019	2017	V138	102	8.86	0.8	7.11	93.5	1.75	8.5	F	343	A	A	2014	MSW	YES	YES	Yes	A
690	2019-07-02	183	175	8	earlier	2019	2017	V305	83	5.52	1	3.27	70	2.25	13	F	344	A	A	2015	2SW	YES	YES	Yes	A
685	2019-07-02	183	177	6	earlier	2019	2017	V301	81	5.07	1	2.91	68	2.16	13	F	345	A	A	2015	2SW	YES	YES	Yes	A
134	2019-06-04	155	178	23	later	2019	2017	V53	98	8.76	0.9	5.46	80.5	3.3	17.5	F	346	A	A	2015	2SW	YES	YES	Yes	A
283	2019-06-17	168	178	10	later	2019	2017	V107	87	6.97	1.1	4.1	78.5	2.87	8.5	F	347	A	A	2015	2SW	YES	YES	Yes	A
354	2019-06-22	173	180	7	later	2019	2017	V137	91	7.86	1	5.2	81	2.66	10	F	348	A	A	2015	2SW	YES	YES	Yes	A
1835	2019-08-12	224	181	43	earlier	2019	2017	V904	90	6	0.8	3.96	79	2.04	11	F	349	A	A	2015	2SW	YES	YES	Yes	A
59	2019-05-23	143	182	39	later	2019	2017	V22	93	8.51	1.1	4.94	82	3.57	11	F	350	A	A	2015	2SW	YES	YES	Yes	A
205	2019-06-10	161	182	21	later	2019	2017	V80	90	7.33	1	4.77	80	2.56	10	M	351	A	A	2015	2SW	YES	YES	Yes	A
574	2019-07-01	182	182	0	same	2019	2017	V234	78	4.2	0.9	1.8	58	2.4	20	M	352	A	A	2016	1SW	YES	YES	Yes	A
135	2019-06-04	155	184	29	later	2019	2017	V54	98	9.26	1	5.82	86	3.44	12	F	353	A	A	2015	2SW	YES	YES	Yes	A
109	2019-06-02	153	184	31	later	2019	2017	V39	85	6.81	1.1	4.3	77	2.51	8	F	354	A	A	2015	2SW	YES	YES	Yes	A
299	2019-06-19	170	189	19	later	2019	2017	V115	87.5	5.96	0.9	2.53	65.5	3.43	22	M	355	A	A	2015	2SW	YES	YES	Yes	A
9116	2018-08-17	229	191	38	earlier	2018	2017	V1201	71	3.7	1.03	1.68	57	2.02	14	M	356	C	C	2016	1SW	YES	YES	Yes	C
236	2019-06-12	163	192	29	later	2019	2017	V96	72.5	3.96	1	0.94	51	3.02	21.5	M	357	A	A	2016	1SW	YES	YES	Yes	A
158	2019-06-07	158	198	40	later	2019	2017	V63	91	7.88	1	4.8	78	3.08	13	F	358	A	A	2015	2SW	YES	YES	Yes	A
275	2019-06-17	168	200	32	later	2019	2017	V104	92	7.46	1	4.32	76.5	3.14	15.5	F	359	A	A	2015	2SW	YES	YES	Yes	A
8436	2018-07-13	194	203	9	later	2018	2017	V512	70	3.46	1.01	1.59	56	1.87	14	M	360	C	C	2016	1SW	YES	YES	Yes	C
495	2019-06-26	177	206	29	later	2019	2017	V198	100	8.95	0.9	4.04	79	4.91	21	F	361	A	A	2015	2SW	YES	YES	Yes	A
566	2019-07-01	182	206	24	later	2019	2017	V231	94	8.28	1	3.94	81	4.34	13	M	362	A	A	2015	2SW	YES	YES	Yes	A
8997	2018-08-16	228	207	21	earlier	2018	2017	V1080	72	3.9	1.04	1.7	60	2.2	12	M	363	C	C	2016	1SW	YES	YES	Yes	C
1318	2019-07-22	203	212	9	later	2019	2017	V659	94	7.04	0.8	4.23	78.5	2.81	15.5	F	364	A	A	2015	2SW	YES	YES	Yes	A
1878	2019-08-13	225	212	13	earlier	2019	2017	V925	106	11.27	0.9	8.88	94.5	2.39	11.5	F	365	A	A	2014	MSW	YES	YES	Yes	A
8876	2018-08-10	222	212	10	earlier	2018	2017	V957	68	2.75	0.87	1.97	59	0.78	9	M	366	C	C	2016	1SW	YES	YES	Yes	C
2225	2019-08-23	235	213	22	earlier	2019	2017	V1070	89.5	6.79	0.9	4.65	80	2.14	9.5	F	367	A	A	2015	2SW	YES	YES	Yes	A
821	2019-07-08	189	214	25	later	2019	2017	V402	88	6.02	0.9	1.6	56	4.42	32	M	368	A	A	2016	1SW	YES	YES	Yes	A
1869	2019-08-12	224	214	10	earlier	2019	2017	V921	81	4.32	0.8	3.48	74	0.84	7	F	369	A	A	2016	2SW	YES	YES	Yes	C
8735	2018-08-09	221	217	4	earlier	2018	2017	V814	82	5.18	0.94	3.53	75	1.65	7	F	370	C	C	2016	2SW	YES	YES	Yes	C
2085	2019-08-19	231	217	14	earlier	2019	2017	V994	103	9.64	0.9	8.1	95.5	1.54	7.5	NA	371	A	A	2014	MSW	YES	YES	Yes	A
559	2019-07-01	182	217	35	later	2019	2017	V227	89	6.42	0.9	4.86	78	1.56	11	F	372	A	A	2015	2SW	YES	YES	Yes	A
9213	2018-08-22	234	218	16	earlier	2018	2017	V1299	92	8.8	1.13	NA	92	NA	0	M	373	C	C	2015	2SW	YES	YES	Yes	C
2123	2019-08-19	231	219	12	earlier	2019	2017	V1024	89	6.2	0.9	4.2	80.5	2	8.5	F	374	A	A	2015	2SW	YES	YES	Yes	A
2063	2019-08-18	230	225	5	earlier	2019	2017	V984	90.5	6.75	0.9	4.7	79	2.05	11.5	F	375	A	A	2015	2SW	YES	YES	Yes	A
323	2019-06-21	172	235	63	later	2019	2017	V126	82	4.46	0.8	2.31	61	2.15	21	M	376	A	A	2016	1SW	YES	YES	Yes	A
9296	2018-09-10	253	241	12	earlier	2018	2017	V1387	75	3.35	0.79	2.18	64	1.17	11	M	377	C	C	2016	1SW	YES	YES	Yes	C
649	2019-07-01	182	254	72	later	2019	2017	V274	100	8.51	0.9	6.6	90	1.91	10	F	378	A	A	2014	MSW	YES	YES	Yes	A
9152	2018-08-18	230	267	37	earlier	2018	2017	V1237	78.5	5.21	1.08	3.19	72.5	2.02	6	F	379	C	C	2015	2SW	YES	YES	Yes	X
1937	2019-08-13	225	191	34	earlier	2019	2018	V946	56	1.2	0.7	NA	49	NA	7	M	380	C	C	2017	1SW	YES	YES	Yes	C
1224	2019-07-21	202	202	0	same	2019	2018	V599	62	2.22	0.9	1.44	54.5	0.78	7.5	M	381	C	C	2017	1SW	YES	YES	Yes	C
1749	2019-08-11	223	221	2	earlier	2019	2018	V872	62.5	2	0.8	1.71	53	0.29	9.5	M	382	C	C	2016	1SW	YES	YES	Yes	A
1645	2019-08-07	219	228	9	later	2019	2018	V837	97	6.35	0.7	NA	90	NA	7	F	383	C	C	2014	MSW	YES	YES	Yes	A
2090	2019-08-19	231	229	2	earlier	2019	2018	V999	88	5.59	0.8	5.41	83	0.18	5	F	384	C	C	2016	2SW	YES	YES	Yes	C
1672	2019-08-08	220	230	10	later	2019	2018	V843	86.5	5.4	0.8	5.05	78	0.35	8.5	F	385	C	C	2016	2SW	YES	YES	Yes	C

## Sheet: kelts
MID2	Stage	Ascend.Yr	Msea.age	SYC	MDOY	Mdate	Sex	MLength	MWeight	MC.factor	Individual	KID	Stage	Kelt.Year	Ascend.Yr	KDOY	Kdate	Sex	KLength	KWeight	KC.factor	Day.Diff	Length.Diff	Weight.Diff	C.factor.Diff	RSP.ID	RSP
V107	Ascending	2017	2SW	2013	144	2017-05-24	F	86	5.8	0.9	4	VSL13	Kelt	2018	2017	123	2018-05-03	F	83	2.8	0.5	344	3	3	0.4	70	Yes
V1259	Ascending	2017	NA	NA	212	2017-07-31	M	76	4.1	0.9	46	VSL8	Kelt	2018	2017	123	2018-05-03	M	74	2.1	0.5	276	2	2	0.4	X	No
V601	Ascending	2017	MSW	2012	172	2017-06-21	M	87	7.1	1.1	2	VSL11	Kelt	2018	2017	123	2018-05-03	M	87	4.3	0.7	316	0	2.8	0.4	183	Yes
V1343	Ascending	2017	2SW	2015	214	2017-08-02	F	84	6.2	1	26	VSL33	Kelt	2018	2017	123	2018-05-03	F	85	4	0.6	274	-1	2.2	0.4	X	No
V238	Ascending	2017	2SW	2013	155	2017-06-04	F	86	6.7	1.1	6	VSL15	Kelt	2018	2017	123	2018-05-03	F	85	3.7	0.6	333	1	3	0.5	87	Yes
V1361	Ascending	2017	2SW	2015	214	2017-08-02	F	74	3.5	0.9	23	VSL30	Kelt	2018	2017	123	2018-05-03	F	76	2.4	0.5	274	-2	1.1	0.4	369	Yes
V1370	Ascending	2017	2SW	2015	214	2017-08-02	F	75	3.7	0.9	10	VSL19	Kelt	2018	2017	123	2018-05-03	F	77.5	2	0.4	274	-2.5	1.7	0.5	X	No
V1487	Ascending	2017	MSW	2014	217	2017-08-05	F	87	6.1	0.9	14	VSL22	Kelt	2018	2017	123	2018-05-03	F	85	3.3	0.5	271	2	2.8	0.4	X	No
V1585	Ascending	2017	2SW	2015	220	2017-08-08	F	82	5.2	0.9	8	VSL17	Kelt	2018	2017	123	2018-05-03	F	80.5	3	0.6	268	1.5	2.2	0.3	X	No
V1601	Ascending	2017	MSW	2013	221	2017-08-09	F	96	6.9	0.8	9	VSL18	Kelt	2018	2017	123	2018-05-03	F	95	3.8	0.4	267	1	3.1	0.4	X	Yes
V1613	Ascending	2017	1SW	2016	222	2017-08-10	M	63	NA	NA	11	VSL1	Kelt	2018	2017	123	2018-05-03	M	64	1	0.4	266	-1	NA	NA	X	No
V1689	Ascending	2017	2SW	2015	231	2017-08-19	F	71	3.2	0.9	44	VSL6	Kelt	2018	2017	123	2018-05-03	F	69	2	0.6	257	2	1.2	0.3	X	No
V1740	Ascending	2017	2SW	2015	238	2017-08-26	F	76	3.1	0.7	30	VSL37	Kelt	2018	2017	123	2018-05-03	F	75	2.6	0.6	250	1	0.5	0.1	X	No
V1848	Ascending	2017	2SW	2015	256	2017-09-13	F	76	3.8	0.9	32	VSL39	Kelt	2018	2017	123	2018-05-03	F	74	2.3	0.6	232	2	1.5	0.3	X	No
V1862	Ascending	2017	2SW	2015	263	2017-09-20	F	69	2.9	0.9	1	VSL10	Kelt	2018	2017	123	2018-05-03	F	71	2.2	0.6	225	-2	0.7	0.3	X	No
V1338	Ascending	2017	MSW	2013	214	2017-08-02	F	80.5	4.7	0.9	13	VSL21	Kelt	2018	2017	123	2018-05-03	F	77	3.1	0.7	274	3.5	1.6	0.2	50	Yes
V1348	Ascending	2017	2SW	2014	214	2017-08-02	F	81	5.4	1	16	VSL24	Kelt	2018	2017	123	2018-05-03	F	83.5	3.2	0.6	274	-2.5	2.2	0.4	302	Yes
V270	Ascending	2017	2SW	2015	155	2017-06-04	M	83	6.1	1.1	17	VSL25	Kelt	2018	2017	123	2018-05-03	M	80	3.5	0.7	333	3	2.6	0.4	X	No
V299	Ascending	2017	2SW	2015	156	2017-06-05	F	78	4.1	0.9	7	VSL16	Kelt	2018	2017	123	2018-05-03	F	76	2	0.5	332	2	2.1	0.4	X	No
V337	Ascending	2017	MSW	2014	159	2017-06-08	F	87	7.6	1.2	34	VSL40	Kelt	2018	2017	123	2018-05-03	F	89	4.7	0.7	329	-2	2.9	0.5	X	No
V347	Ascending	2017	2SW	2015	160	2017-06-09	F	80	4.7	0.9	12	VSL20	Kelt	2018	2017	123	2018-05-03	F	76	2.5	0.6	328	4	2.2	0.3	X	No
V358	Ascending	2017	2SW	2015	161	2017-06-10	F	71.5	3.1	0.8	47	VSL9	Kelt	2018	2017	123	2018-05-03	F	69.5	1.7	0.5	327	2	1.4	0.3	X	No
V369	Ascending	2017	NA	NA	162	2017-06-11	F	71	3.1	0.9	37	VSL44	Kelt	2018	2017	123	2018-05-03	F	71	1.8	0.5	326	0	1.3	0.4	X	No
V423	Ascending	2017	2SW	2015	165	2017-06-14	M	73	3.1	0.8	42	VSL4	Kelt	2018	2017	123	2018-05-03	M	74	1.8	0.4	323	-1	1.3	0.4	X	No
V448	Ascending	2017	2SW	2015	167	2017-06-16	F	74.5	4.1	1	19	VSL27	Kelt	2018	2017	123	2018-05-03	F	73	2.2	0.6	321	1.5	1.9	0.4	X	No
V544	Ascending	2017	2SW	2015	170	2017-06-19	M	76	4.7	1.1	21	VSL29	Kelt	2018	2017	123	2018-05-03	M	76	3	0.7	318	0	1.7	0.4	X	No
V595	Ascending	2017	2SW	2015	171	2017-06-20	F	76	3.9	0.9	35	VSL41	Kelt	2018	2017	123	2018-05-03	F	74	2.6	0.6	317	2	1.3	0.3	X	No
V6	Ascending	2017	MSW	2014	123	2017-05-03	F	88	6.7	1	33	VSL3	Kelt	2018	2017	123	2018-05-03	F	95.5	3.3	0.4	365	-7.5	3.4	0.6	X	No
V197	Ascending	2017	2SW	2013	154	2017-06-03	F	92	7.5	1	28	VSL35	Kelt	2018	2017	123	2018-05-03	F	91	4.2	0.6	334	1	3.3	0.4	102	Yes
V612	Ascending	2017	2SW	2015	174	2017-06-23	F	83.5	5.2	0.9	36	VSL43	Kelt	2018	2017	123	2018-05-03	F	83.5	3.3	0.6	314	0	1.9	0.3	342	Yes
V622	Ascending	2017	2SW	2015	174	2017-06-23	F	81.5	5.5	1	38	VSL45	Kelt	2018	2017	123	2018-05-03	F	82.1	3.1	0.6	314	-0.6	2.4	0.4	X	No
V690	Ascending	2017	MSW	2013	176	2017-06-25	F	91.5	7.1	0.9	39	VSL46	Kelt	2018	2017	123	2018-05-03	F	92	3.1	0.4	312	-0.5	4	0.5	93	Yes
V682	Ascending	2017	2SW	2015	176	2017-06-25	F	81	5	0.9	20	VSL28	Kelt	2018	2017	123	2018-05-03	F	78	3	0.6	312	3	2	0.3	X	No
V66	Ascending	2017	MSW	2014	138	2017-05-18	M	79	4.8	1	41	VSL48	Kelt	2018	2017	123	2018-05-03	M	82	2.3	0.4	350	-3	2.5	0.6	99	Yes
V722	Ascending	2017	2SW	2015	176	2017-06-25	F	71	3.2	0.9	29	VSL36	Kelt	2018	2017	123	2018-05-03	F	70	2.1	0.6	312	1	1.1	0.3	X	No
V743	Ascending	2017	MSW	2014	179	2017-06-28	F	90	7.4	1	3	VSL12	Kelt	2018	2017	123	2018-05-03	F	91.5	4.4	0.6	309	-1.5	3	0.4	X	No
V775	Ascending	2017	2SW	2015	181	2017-06-30	F	74	3.6	0.9	31	VSL38	Kelt	2018	2017	123	2018-05-03	F	73.5	2.1	0.5	307	0.5	1.5	0.4	X	No
V793	Ascending	2017	2SW	2015	182	2017-07-01	M	78	5.1	1.1	27	VSL34	Kelt	2018	2017	123	2018-05-03	M	78	2.9	0.6	306	0	2.2	0.5	X	No
V806	Ascending	2017	2SW	2015	183	2017-07-02	F	81	4.8	0.9	5	VSL14	Kelt	2018	2017	123	2018-05-03	F	80	2.6	0.5	305	1	2.2	0.4	X	No
V859	Ascending	2017	2SW	2015	185	2017-07-04	F	74	4.1	1	43	VSL5	Kelt	2018	2017	123	2018-05-03	F	74	2.1	0.5	303	0	2	0.5	X	No
V865	Ascending	2017	2SW	2015	186	2017-07-05	F	74	4.1	1	18	VSL26	Kelt	2018	2017	123	2018-05-03	F	71.5	2.3	0.6	302	2.5	1.8	0.4	X	No
V888	Ascending	2017	MSW	2014	189	2017-07-08	F	90	6.8	0.9	25	VSL32	Kelt	2018	2017	123	2018-05-03	F	89.5	3.9	0.5	299	0.5	2.9	0.4	X	No
V905	Ascending	2017	MSW	2014	189	2017-07-08	F	88	6.4	0.9	15	VSL23	Kelt	2018	2017	123	2018-05-03	F	87.5	4.1	0.6	299	0.5	2.3	0.3	X	No
V911	Ascending	2017	2SW	2015	189	2017-07-08	M	83	6.4	1.1	40	VSL47	Kelt	2018	2017	123	2018-05-03	M	87.5	3.2	0.5	299	-4.5	3.2	0.6	X	No
V921	Ascending	2017	2SW	2015	190	2017-07-09	M	76	4.4	1	24	VSL31	Kelt	2018	2017	123	2018-05-03	M	72	2.1	0.6	298	4	2.3	0.4	X	No
V954	Ascending	2017	2SW	2015	193	2017-07-12	F	72	3.4	0.9	22	VSL2	Kelt	2018	2017	123	2018-05-03	F	80	2	0.4	295	-8	1.4	0.5	X	No
V989	Ascending	2017	2SW	2015	196	2017-07-15	F	76	3.9	0.9	45	VSL7	Kelt	2018	2017	123	2018-05-03	F	75	2.2	0.5	292	1	1.7	0.4	X	No
F04	Ascending	2018	NA	NA	223	2018-08-11	F	75	4	1	59	K21	Kelt	2019	2018	117	2019-04-27	F	75	2.5	0.6	259	0	1.5	0.4	X	No
V101	Ascending	2018	2SW	2016	162	2018-06-11	F	83	6	1	60	K22	Kelt	2019	2018	117	2019-04-27	F	82	3.7	0.7	320	1	2.3	0.3	X	No
V1024	Ascending	2018	2SW	2016	224	2018-08-12	F	80	4.7	0.9	87	K5	Kelt	2019	2018	116	2019-04-26	F	78	2.9	0.6	257	2	1.8	0.3	X	No
V105	Ascending	2018	NA	NA	162	2018-06-11	F	73	3.6	0.9	100	K61	Kelt	2019	2018	NA	NA	F	69	1.2	0.4	NA	4	2.4	0.5	X	No
V172	Ascending	2018	1SW	2015	165	2018-06-14	M	96	6.8	0.8	49	K10	Kelt	2019	2018	116	2019-04-26	M	93	5	0.6	316	3	1.8	0.2	273	Yes
V1486	Ascending	2018	MSW	2013	257	2018-09-14	F	107	10.3	0.8	51	K12	Kelt	2019	2018	116	2019-04-26	F	105	6.8	0.6	224	2	3.5	0.2	254	Yes
V1088	Ascending	2018	2SW	2016	228	2018-08-16	F	83	5.1	0.9	91	K53	Kelt	2019	2018	144	2019-05-24	F	81	2.9	0.5	281	2	2.2	0.4	X	No
V109	Ascending	2018	2SW	2016	162	2018-06-11	F	82.5	5.3	0.9	57	K19	Kelt	2019	2018	116	2019-04-26	F	78	3.3	0.7	319	4.5	2	0.2	X	No
V1061	Ascending	2018	2SW	2014	228	2018-08-16	M	90	7	1	54	K15	Kelt	2019	2018	116	2019-04-26	M	84	4.5	0.8	253	6	2.5	0.2	303	Yes
V13	Ascending	2018	MSW	2015	130	2018-05-10	M	94	7.9	1	105	K8	Kelt	2019	2018	116	2019-04-26	M	94	5	0.6	351	0	2.9	0.4	X	No
V1341	Ascending	2018	MSW	2015	238	2018-08-26	F	90	5.2	0.7	89	K51	Kelt	2019	2018	144	2019-05-24	F	89	3	0.4	271	1	2.2	0.3	X	No
V1425	Ascending	2018	2SW	2016	253	2018-09-10	F	82	4.8	0.9	97	K59	Kelt	2019	2018	144	2019-05-24	F	81	2	0.4	256	1	2.8	0.5	X	No
V146	Ascending	2018	2SW	2016	163	2018-06-12	F	79	4.5	0.9	55	K16	Kelt	2019	2018	116	2019-04-26	F	78	3	0.6	318	1	1.5	0.3	X	No
V814	Ascending	2018	1SW	2016	221	2018-08-09	F	82	5.2	0.9	61	K23	Kelt	2019	2018	117	2019-04-27	F	80	3.1	0.6	261	2	2.1	0.3	370	Yes
V23	Ascending	2018	2SW	NA	136	2018-05-16	F	94	8.7	1	62	K24	Kelt	2019	2018	124	2019-05-04	F	89	5	0.7	353	5	3.7	0.3	283	Yes
V152	Ascending	2018	2SW	2016	163	2018-06-12	F	74	4.3	1.1	75	K37	Kelt	2019	2018	124	2019-05-04	F	72	2.7	0.7	326	2	1.6	0.4	X	No
V17	Ascending	2018	2SW	2016	130	2018-05-10	F	76	4.3	1	68	K3	Kelt	2019	2018	116	2019-04-26	F	75	2.6	0.6	351	1	1.7	0.4	X	No
V18	Ascending	2018	MSW	2014	130	2018-05-10	F	91	7.5	1	64	K26	Kelt	2019	2018	124	2019-05-04	F	86.5	4.5	0.7	359	4.5	3	0.3	213	Yes
V9	Ascending	2018	2SW	2015	129	2018-05-09	F	86	5.8	0.9	66	K28	Kelt	2019	2018	124	2019-05-04	F	82	3.8	0.7	360	4	2	0.2	228	Yes
V31	Ascending	2018	2SW	NA	142	2018-05-22	F	82	5.3	1	69	K30	Kelt	2019	2018	124	2019-05-04	F	78.5	3.2	0.7	347	3.5	2.1	0.3	225	Yes
V202	Ascending	2018	2SW	2016	166	2018-06-15	M	82	5.6	1	67	K29	Kelt	2019	2018	124	2019-05-04	M	80	3.4	0.7	323	2	2.2	0.3	X	No
V217	Ascending	2018	2SW	2016	166	2018-06-15	F	76	4.1	0.9	98	K6	Kelt	2019	2018	116	2019-04-26	F	73	2.3	0.6	315	3	1.8	0.3	X	No
V225	Ascending	2018	2SW	2016	168	2018-06-17	F	74	4.5	1.1	58	K20	Kelt	2019	2018	117	2019-04-27	F	73	2.6	0.7	314	1	1.9	0.4	X	No
V120	Ascending	2018	2SW	2014	162	2018-06-11	M	82	5.5	1	70	K31	Kelt	2019	2018	124	2019-05-04	M	79	3.2	0.6	327	3	2.3	0.4	222	Yes
V261	Ascending	2018	2SW	2016	170	2018-06-19	F	76	4.3	1	73	K34	Kelt	2019	2018	124	2019-05-04	F	75	2.8	0.7	319	1	1.5	0.3	X	No
V276	Ascending	2018	2SW	2016	170	2018-06-19	F	77	4.7	1	90	K52	Kelt	2019	2018	144	2019-05-24	F	74	2.5	0.6	339	3	2.2	0.4	X	No
V288	Ascending	2018	2SW	2016	170	2018-06-19	F	76.5	4.5	1	53	K14	Kelt	2019	2018	116	2019-04-26	F	75	2.4	0.6	311	1.5	2.1	0.4	X	No
V3	Ascending	2018	2SW	2015	118	2018-04-28	M	84.5	5.8	1	72	K33	Kelt	2019	2018	124	2019-05-04	M	79	3.1	0.6	371	5.5	2.7	0.4	205	Yes
V300	Ascending	2018	2SW	2016	170	2018-06-19	M	75	4.4	1	94	K56	Kelt	2019	2018	144	2019-05-24	M	75	2.2	0.5	339	0	2.2	0.5	X	No
V54	Ascending	2018	2SW	2014	155	2018-06-04	M	90	7.6	1	77	K39	Kelt	2019	2018	127	2019-05-07	M	90	4.2	0.6	337	0	3.4	0.4	282	Yes
V34	Ascending	2018	MSW	2015	143	2018-05-23	F	89	6.6	0.9	82	K43	Kelt	2019	2018	127	2019-05-07	F	90	4.1	0.6	349	-1	2.5	0.3	X	No
V360	Ascending	2018	2SW	2016	172	2018-06-21	F	76	3.8	0.9	74	K36	Kelt	2019	2018	124	2019-05-04	F	73	2.2	0.6	317	3	1.6	0.3	X	No
V373	Ascending	2018	1SW	2017	173	2018-06-22	F	58	2	1	85	K47	Kelt	2019	2018	144	2019-05-24	F	58	1.1	0.6	336	0	0.9	0.4	X	No
V40	Ascending	2018	MSW	2014	147	2018-05-27	F	98	9.3	1	80	K41	Kelt	2019	2018	127	2019-05-07	F	97	6.2	0.7	345	1	3.1	0.3	X	Yes
V400	Ascending	2018	2SW	2016	176	2018-06-25	F	78.5	4.5	0.9	95	K57	Kelt	2019	2018	144	2019-05-24	F	76	2.3	0.5	333	2.5	2.2	0.4	X	No
V438	Ascending	2018	1SW	2017	184	2018-07-03	M	58	2.2	1.1	84	K45	Kelt	2019	2018	127	2019-05-07	M	60	1.2	0.6	308	-2	1	0.5	X	No
V453	Ascending	2018	2SW	2016	186	2018-07-05	F	69.5	3.4	1	76	K38	Kelt	2019	2018	124	2019-05-04	F	68	2.4	0.7	303	1.5	1	0.3	X	No
V149	Ascending	2018	1SW	2014	163	2018-06-12	F	95.5	7.6	0.9	81	K42	Kelt	2019	2018	127	2019-05-07	F	91	4.8	0.6	329	4.5	2.8	0.3	243	Yes
V584	Ascending	2018	2SW	2016	217	2018-08-05	F	83.5	6.2	1.1	99	K60	Kelt	2019	2018	173	2019-06-22	F	83	3	0.5	321	0.5	3.2	0.6	X	No
V59	Ascending	2018	2SW	2016	NA	NA	F	71	NA	NA	103	K64	Kelt	2019	2018	175	2019-06-24	F	75	2	0.5	NA	-4	NA	NA	X	No
V771	Ascending	2018	2SW	NA	221	2018-08-09	F	85	5.9	1	86	K48	Kelt	2019	2018	144	2019-05-24	F	83	3.4	0.6	288	2	2.5	0.4	28	Yes
V615	Ascending	2018	2SW	2016	217	2018-08-05	F	85	6.1	1	88	K50	Kelt	2019	2018	144	2019-05-24	F	82	3.5	0.6	292	3	2.6	0.4	X	No
V696	Ascending	2018	1SW	2017	221	2018-08-09	M	69	2.7	0.8	78	K4	Kelt	2019	2018	116	2019-04-26	M	69	1.9	0.6	260	0	0.8	0.2	X	No
V709	Ascending	2018	2SW	2016	221	2018-08-09	F	86.5	6.4	1	63	K25	Kelt	2019	2018	124	2019-05-04	F	84	4	0.7	268	2.5	2.4	0.3	X	No
V713	Ascending	2018	MSW	2014	221	2018-08-09	F	92	8.1	1	65	K27	Kelt	2019	2018	124	2019-05-04	F	89.5	5.5	0.8	268	2.5	2.6	0.2	X	Yes
V722	Ascending	2018	MSW	2015	221	2018-08-09	F	87	6.2	0.9	79	K40	Kelt	2019	2018	127	2019-05-07	F	86	3.4	0.5	271	1	2.8	0.4	X	No
V748	Ascending	2018	2SW	2016	221	2018-08-09	F	74	4.4	1.1	96	K58	Kelt	2019	2018	144	2019-05-24	F	73	2	0.5	288	1	2.4	0.6	X	No
V765	Ascending	2018	2SW	2016	221	2018-08-09	F	79	4.7	0.9	83	K44	Kelt	2019	2018	127	2019-05-07	F	75	2.7	0.6	271	4	2	0.3	X	No
V77	Ascending	2018	2SW	2016	158	2018-06-07	F	80	5.1	1	104	K7	Kelt	2019	2018	116	2019-04-26	F	79	3.1	0.6	323	1	2	0.4	X	No
V1084	Ascending	2018	2SW	2014	228	2018-08-16	M	86	5.6	0.9	92	K54	Kelt	2019	2018	144	2019-05-24	M	85	3.2	0.5	281	1	2.4	0.4	245	Yes
V779	Ascending	2018	MSW	2015	221	2018-08-09	F	90	6.3	0.9	52	K13	Kelt	2019	2018	116	2019-04-26	F	86	3.6	0.6	260	4	2.7	0.3	X	No
V6	Ascending	2018	2SW	2014	129	2018-05-09	F	89	7.2	1	93	K55	Kelt	2019	2018	144	2019-05-24	F	87	3.9	0.6	380	2	3.3	0.4	202	Yes
V816	Ascending	2018	2SW	2016	221	2018-08-09	F	76	4.1	0.9	71	K32	Kelt	2019	2018	124	2019-05-04	F	73	2.6	0.7	268	3	1.5	0.2	X	No
V869	Ascending	2018	2SW	2016	222	2018-08-10	F	76	4.1	0.9	50	K11	Kelt	2019	2018	116	2019-04-26	F	77	3	0.6	259	-1	1.1	0.3	X	No
V171	Ascending	2018	2SW	2014	NA	NA	F	104	10.9	1	102	K63	Kelt	2019	2018	NA	NA	F	99	5.6	0.6	NA	5	5.3	0.4	278	Yes
V933	Ascending	2018	1SW	2017	222	2018-08-10	M	50	1.3	1.1	48	K1	Kelt	2019	2018	116	2019-04-26	M	52	0.7	0.5	259	-2	0.6	0.6	X	No
V950	Ascending	2018	2SW	2016	222	2018-08-10	F	74	4.2	1	56	K18	Kelt	2019	2018	116	2019-04-26	F	73	2.5	0.6	259	1	1.7	0.4	X	No
V1015	Ascending	2019	MSW	2016	231	2019-08-19	F	91.5	7.2	0.9	136	45	Kelt	2020	2019	95	2020-04-04	F	87	4.3	0.7	229	4.5	2.9	0.2	X	No
V1025	Ascending	2019	2SW	2017	231	2019-08-19	F	77	4.1	0.9	117	23	Kelt	2020	2019	95	2020-04-04	F	74	2.7	0.7	229	3	1.4	0.2	X	No
V1039	Ascending	2019	MSW	2016	231	2019-08-19	F	92	6.9	0.9	143	54	Kelt	2020	2019	96	2020-04-05	F	87	4.4	0.7	230	5	2.5	0.2	X	No
V1096	Ascending	2019	2SW	2017	242	2019-08-30	F	84.5	5.4	0.9	112	11	Kelt	2020	2019	94	2020-04-03	F	80	3.3	0.6	217	4.5	2.1	0.3	X	No
V1099	Ascending	2019	2SW	2017	242	2019-08-30	F	73	3.5	0.9	115	18	Kelt	2020	2019	94	2020-04-03	F	70	2.3	0.7	217	3	1.2	0.2	X	No
V1104	Ascending	2019	MSW	2016	242	2019-08-30	F	94.5	7.5	0.9	132	41	Kelt	2020	2019	95	2020-04-04	F	90	4.9	0.7	218	4.5	2.6	0.2	X	No
V1112	Ascending	2019	2SW	2017	242	2019-08-30	F	80	3.5	0.7	137	47	Kelt	2020	2019	95	2020-04-04	F	73	2.4	0.6	218	7	1.1	0.1	X	No
V1181	Ascending	2019	2SW	2017	285	2019-10-12	F	91	7.1	0.9	127	36	Kelt	2020	2019	95	2020-04-04	F	86	4.6	0.7	175	5	2.5	0.2	X	No
V1224	Ascending	2019	2SW	2017	301	2019-10-28	F	78	3.7	0.8	122	30	Kelt	2020	2019	95	2020-04-04	F	72	2.3	0.6	159	6	1.4	0.2	X	No
V123	Ascending	2019	2SW	2017	170	2019-06-19	F	79	4.5	0.9	121	29	Kelt	2020	2019	95	2020-04-04	F	75	2.6	0.6	290	4	1.9	0.3	X	No
V160	Ascending	2019	2SW	2017	173	2019-06-22	F	87	6.1	0.9	123	31	Kelt	2020	2019	95	2020-04-04	F	83	3.6	0.6	287	4	2.5	0.3	X	No
V161	Ascending	2019	MSW	2016	173	2019-06-22	F	97	8.4	0.9	113	15	Kelt	2020	2019	94	2020-04-03	F	90	5.2	0.7	286	7	3.2	0.2	X	No
V174	Ascending	2019	MSW	2016	173	2019-06-22	F	89.5	7.2	1	134	43	Kelt	2020	2019	95	2020-04-04	F	86	4.3	0.7	287	3.5	2.9	0.3	X	No
V248	Ascending	2019	2SW	2017	182	2019-07-01	F	85	5.2	0.8	126	34	Kelt	2020	2019	95	2020-04-04	F	78	3.2	0.7	278	7	2	0.1	X	No
V264	Ascending	2019	2SW	2017	182	2019-07-01	F	77	4.3	0.9	124	32	Kelt	2020	2019	95	2020-04-04	F	74	2.5	0.6	278	3	1.8	0.3	X	No
V282	Ascending	2019	2SW	2017	182	2019-07-01	F	84	5.6	0.9	125	33	Kelt	2020	2019	95	2020-04-04	F	79	3.1	0.6	278	5	2.5	0.3	X	No
V334	Ascending	2019	2SW	2017	184	2019-07-03	F	79	4.4	0.9	141	52	Kelt	2020	2019	96	2020-04-05	F	73	2.7	0.7	277	6	1.7	0.2	X	No
V348	Ascending	2019	2SW	2017	185	2019-07-04	F	81.5	4.5	0.8	118	25	Kelt	2020	2019	95	2020-04-04	F	78	2.8	0.6	275	3.5	1.7	0.2	X	No
V376	Ascending	2019	2SW	2017	187	2019-07-06	M	71.5	3.2	0.9	106	1	Kelt	2020	2019	93	2020-04-02	M	66	1.6	0.5	271	5.5	1.6	0.4	X	No
V380	Ascending	2019	2SW	2017	188	2019-07-07	F	81	5.4	1	142	53	Kelt	2020	2019	96	2020-04-05	F	77	3.3	0.7	273	4	2.1	0.3	X	No
V921	Ascending	2019	2SW	2016	224	2019-08-12	F	81	4.3	0.8	110	7	Kelt	2020	2019	94	2020-04-03	F	76	2.5	0.6	235	5	1.8	0.2	369	Yes
V659	Ascending	2019	2SW	2015	203	2019-07-22	F	94	7	0.8	128	37	Kelt	2020	2019	95	2020-04-04	F	89	4	0.6	257	5	3	0.2	364	Yes
V39	Ascending	2019	MSW	2015	153	2019-06-02	F	85	6.8	1.1	129	38	Kelt	2020	2019	95	2020-04-04	F	82	4.1	0.7	307	3	2.7	0.4	354	Yes
V76	Ascending	2019	2SW	2015	161	2019-06-10	F	86	6.9	1.1	130	39	Kelt	2020	2019	95	2020-04-04	F	84	4.1	0.7	299	2	2.8	0.4	335	Yes
V580	Ascending	2019	2SW	2017	202	2019-07-21	F	79	4.4	0.9	108	3	Kelt	2020	2019	93	2020-04-02	F	74	2.7	0.7	256	5	1.7	0.2	X	No
V604	Ascending	2019	2SW	2017	202	2019-07-21	F	72	3.7	1	116	22	Kelt	2020	2019	95	2020-04-04	F	71	2.3	0.6	258	1	1.4	0.4	X	No
V624	Ascending	2019	2SW	2017	202	2019-07-21	M	80	4.6	0.9	120	27	Kelt	2020	2019	95	2020-04-04	M	74	3.6	0.9	258	6	1	0	X	No
V637	Ascending	2019	2SW	2017	202	2019-07-21	F	77	4.2	0.9	114	17	Kelt	2020	2019	94	2020-04-03	F	73	2.7	0.7	257	4	1.5	0.2	X	No
V53	Ascending	2019	2SW	2015	155	2019-06-04	F	98	8.8	0.9	140	51	Kelt	2020	2019	96	2020-04-05	F	92	4.8	0.6	306	6	4	0.3	346	Yes
V677	Ascending	2019	1SW	2018	203	2019-07-22	M	56	1.4	0.8	107	2	Kelt	2020	2019	93	2020-04-02	M	54	0.7	0.5	255	2	0.7	0.3	X	No
V685	Ascending	2019	2SW	2017	203	2019-07-22	F	87	6.4	1	135	44	Kelt	2020	2019	95	2020-04-04	F	82	3.7	0.7	257	5	2.7	0.3	X	No
V703	Ascending	2019	2SW	2017	204	2019-07-23	F	86	5.8	0.9	145	58	Kelt	2020	2019	96	2020-04-05	F	81	3.3	0.6	257	5	2.5	0.3	X	No
V57	Ascending	2019	1SW	2015	156	2019-06-05	F	93	7.2	0.9	144	55	Kelt	2020	2019	96	2020-04-05	F	89	4.2	0.6	305	4	3	0.3	333	Yes
V765	Ascending	2019	2SW	2017	212	2019-07-31	F	86	5.9	0.9	139	50	Kelt	2020	2019	96	2020-04-05	F	84	3.5	0.6	249	2	2.4	0.3	X	No
V777	Ascending	2019	2SW	2017	212	2019-07-31	F	81	4.3	0.8	131	40	Kelt	2020	2019	95	2020-04-04	F	75	2.7	0.6	248	6	1.6	0.2	X	No
V787	Ascending	2019	2SW	2017	212	2019-07-31	F	79	4	0.8	138	48	Kelt	2020	2019	95	2020-04-04	F	73	2.8	0.7	248	6	1.2	0.1	X	No
V901	Ascending	2019	2SW	2017	224	2019-08-12	F	76	3.5	0.8	119	26	Kelt	2020	2019	95	2020-04-04	F	73	2.6	0.7	236	3	0.9	0.1	X	No
V49	Ascending	2019	2SW	2015	155	2019-06-04	F	91.5	7.5	1	146	59	Kelt	2020	2019	96	2020-04-05	F	86	4.2	0.7	306	5.5	3.3	0.3	339	Yes
V926	Ascending	2019	MSW	2016	225	2019-08-13	F	92	6.7	0.9	133	42	Kelt	2020	2019	95	2020-04-04	F	86	4.2	0.7	235	6	2.5	0.2	X	No
V959	Ascending	2019	2SW	2017	226	2019-08-14	F	81	4.3	0.8	111	10	Kelt	2020	2019	94	2020-04-03	F	76	3	0.7	233	5	1.3	0.1	X	No
V971	Ascending	2019	2SW	2017	228	2019-08-16	F	75	3.8	0.9	109	5	Kelt	2020	2019	94	2020-04-03	F	71	2.2	0.6	231	4	1.6	0.3	X	No

## Sheet: all
FID	Dato	DoY	Year	L.Nr	Futrure.rsp	Length	Weigth	C.factor	Sex.Geno	RSP.Geno	rsp.id	RSP.stage	rsp.strategy	Rivermovement	Kelt	Smolt year class	Sea age	Sea.age3	Sea.age.2	Smolt length	Spawning	Scale.RSP	Scale.RSP.revised	Agree.RSP	Agree.RSP.revised	1SV length	Scale.read	Scale.read.revised	scale.read.revised.new
2573	2015-08-02	214	2015	V1032	No	97	10	1.1	F	YES	1	second.entry	A	NO	NO	2011	MSW	4	MSW		2-2-g-1	YES	YES	YES	YES		yes	yes	yes
1572	2015-05-12	132	2015	V10	No	93	7.5	0.93	F	YES	2	second.entry	A	YES	NO	2012	3	3	MSW	19.7	3-2-g-0+	YES	YES	YES	YES	43.4	yes	yes	yes
5996	2017-05-16	136	2017	V21	No	99.5	9.28	0.94	F	YES	2	third.entry	X	NO	NO	2011	6	6	RSP	15.1	3-2-g-1-g-1	YES	YES	YES	YES	37.8	Yes	Yes	yes
1830	2015-07-02	183	2015	V272	No	94	8.2	0.99	F	YES	3	second.entry	A	NO	NO	2011	MSW	4	MSW		3-3-g-0+	YES	YES	YES	YES		yes	yes	yes
6228	2017-06-04	155	2017	V254	No	109	10.29	0.79	F	YES	3	third.entry	X	NO	NO	2012	5	5	RSP	15.9	?-2-2g-1	YES	YES	YES	YES	48.7	Yes	Yes	yes
1637	2015-06-12	163	2015	V74	No	88	7	1.03	M	YES	4	second.entry	A	NO	NO	2011	MSW	4	MSW		2-2-g-1+	YES	YES	YES	YES		yes	yes	yes
3274	2015-08-28	240	2015	V1812	No	87	7.2	1.09	F	YES	5	second.entry	A	NO	NO	2011	4	4	MSW	17.5	3-2-g-1+	YES	YES	YES	YES	40.8	yes	yes	yes
1907	2015-07-05	186	2015	V351	No	75	3.7	0.88	M	YES	6	second.entry	A	NO	NO	2012	3	3	MSW	16.4	2-2-g-0+	YES	YES	YES	YES	39.8	yes	yes	yes
2169	2015-07-18	199	2015	V624	No	100	11.7	1.17	F	YES	7	second.entry	A	NO	NO	2009	6	6	MSW		2-2-g-1-g-1	YES	YES	YES	YES		yes	yes	yes
1659	2015-06-18	169	2015	V96	No	92	NA	NA	F	YES	8	second.entry	A	NO	NO	2011	4	4	MSW		3-2-g-1	YES	YES	YES	YES		yes	yes	yes
7291	2017-08-02	214	2017	V1325	No	113	13.1	0.91	F	YES	8	third.entry	X	NO	NO	2011	6	6	RSP	19.8	3-2-g-1-g-1+	YES	YES	YES	YES	55.6	Yes	Yes	yes
2946	2015-08-16	228	2015	V1433	No	83	5.7	1	F	YES	9	third.entry	X	NO	NO	NA	NA	NA	NA		?-?-g-1-g-0+	YES	YES	YES	YES		yes	yes	yes
3178	2015-08-26	238	2015	V1692	No	79	5.7	1.16	F	YES	10	second.entry	A	NO	NO	2011	4	4	MSW		2-2-g-1+	YES	YES	YES	YES		yes	yes	yes
1580	2015-05-22	142	2015	V18	No	97	NA	NA	F	YES	11	second.entry	A	NO	NO	2010	5	5	MSW		?-3-g-1+	YES	YES	YES	YES		yes	yes	yes
1852	2015-07-03	184	2015	V295	No	88	7.7	1.13	F	YES	12	second.entry	A	NO	NO	2011	4	4	MSW		2-2-g-1+	YES	YES	YES	YES		yes	yes	yes
6275	2017-06-06	157	2017	V301	No	100	11.08	1.11	F	YES	12	third.entry	X	NO	NO	2010	7	7	RSP	13.4	2-3-g-1-g-1	YES	YES	YES	YES	41.5	Yes	Yes	yes
1860	2015-07-03	184	2015	V303	No	90	NA	NA	F	YES	13	second.entry	A	NO	NO	2010	5	5	MSW		2-2-g-1-g-0+	YES	YES	YES	YES		yes	yes	yes
2255	2015-07-18	199	2015	V711	No	100	10.2	1.02	F	YES	14	second.entry	A	NO	NO	2009	6	6	MSW	13	2-2-g-1-g-1+	YES	YES	YES	YES	48.6	yes	yes	yes
1672	2015-06-18	169	2015	V109	No	92	8.5	1.09	F	YES	15	second.entry	A	NO	NO	2010	5	5	MSW		2-2-2g-1	YES	YES	YES	YES		yes	yes	yes
3522	2015-09-18	261	2015	V2182	No	93	8.6	1.07	F	YES	16	second.entry	A	NO	NO	2011	4	4	MSW		3-2-g-1+	YES	YES	YES	YES		yes	yes	yes
6678	2017-06-25	176	2017	V704	No	105	12.72	1.1	F	YES	16	third.entry	X	NO	NO	2011	6	6	RSP	14.2	2-2-g-1-g-1	YES	YES	YES	YES	43.8	Yes	Yes	yes
2195	2015-07-18	199	2015	V650	No	98	9.7	1.03	F	YES	17	second.entry	A	NO	NO	2010	5	5	MSW		?-3-g-1	YES	YES	YES	YES		yes	yes	yes
2010	2015-07-09	190	2015	V460	No	77	4.5	0.99	M	YES	18	second.entry	A	NO	NO	2012	3	3	MSW		2-1-g-1+	YES	YES	YES	YES		yes	yes	yes
1604	2015-06-02	153	2015	V42	No	71	3.1	0.87	F	YES	19	second.entry	A	NO	NO	2012	3	3	MSW		3-2-g-0+	YES	YES	YES	YES		yes	yes	yes
1940	2015-07-09	190	2015	V388	No	92	9	1.16	M	YES	20	second.entry	X	NO	NO	2012	3	3	MSW		2-2-g-0+	YES	YES	YES	YES		yes	yes	yes
5656	2016-08-08	221	2016	V1896	No	97	9.2	1.01	M	YES	20	third.entry	X	NO	NO	2011	5	5	MSW		2-2-g-1-g-0+	yes	yes	YES	YES		yes	yes	yes
1880	2015-07-03	184	2015	V323	No	88	7.4	1.09	F	YES	21	second.entry	A	NO	NO	2012	3	3	MSW		2-1-g-1	YES	YES	YES	YES		yes	yes	yes
1974	2015-07-09	190	2015	V423	No	90	7.9	1.08	F	YES	22	second.entry	A	NO	NO	2013	2	2	2SW			NO	NO	NO.scale	NO.scale		yes	yes	yes
2218	2015-07-18	199	2015	V674	No	91	9	1.19	F	YES	23	second.entry	A	NO	NO	2011	4	4	MSW		2-2-g-1+	YES	YES	YES	YES		yes	yes	yes
3321	2015-08-28	240	2015	V1860	No	95	8	0.93	F	YES	24	second.entry	A	NO	NO	2010	5	5	MSW		?-3-g-1+	YES	YES	YES	YES		yes	yes	yes
3523	2015-09-18	261	2015	V2183	No	93	7.1	0.88	F	YES	25	second.entry	A	NO	NO	2009	6	6	MSW		?-2-g-1-g-1+	YES	YES	YES	YES		yes	yes	yes
1756	2015-06-29	180	2015	V195	No	85	7.1	1.16	F	YES	26	second.entry	A	NO	NO	2011	4	4	MSW		?-2-g-1	YES	YES	YES	YES		yes	yes	yes
1574	2015-05-17	137	2015	V12	No	84	5.9	1	F	YES	27	second.entry	A	NO	NO	2011	4	4	MSW		2-2-g-1+	YES	YES	YES	YES		yes	yes	yes
1849	2015-07-03	184	2015	V292	No	76	4.9	1.12	F	YES	28	second.entry	X	NO	NO	2011	4	4	MSW		2-2-g-1+	YES	YES	YES	YES		yes	yes	yes
5230	2016-07-20	202	2016	V1470	No	80	4.5	0.88	F	YES	28	third.entry	X	NO	NO	2011	5	5	MSW	13.2	2-2-g-1-g-0+	YES	YES	YES	YES	42.4	yes	yes	yes
7119	2017-07-31	212	2017	V1153	No	85	5.53	0.9	F	yes	28	fourth.entry	X	NO	NO	2011	6	6	RSP	12.7	2-2-g-1-g-1	YES	YES	YES	YES	38	Yes	Yes	yes
8692	2018-08-09	221	2018	V771	No	85	5.88	0.96	F	yes	28	fifth.entry	X	NO	YES	NA	NA	NA	RSP	13.9	2-2(3)-g-1-g-1+	YES	YES	YES	YES		Yes	Yes	yes
1863	2015-07-03	184	2015	V306	No	73	4.3	1.11	M	YES	29	second.entry	A	NO	NO	2012	3	3	MSW		3-1-g-1+	YES	YES	YES	YES		yes	yes	yes
2277	2015-07-20	201	2015	V733	No	85	6.7	1.09	F	YES	30	second.entry	A	NO	NO	2011	4	4	MSW		?-2-g-1	YES	YES	YES	YES		yes	yes	yes
3275	2015-08-28	240	2015	V1813	No	73	4.1	1.05	F	YES	31	second.entry	A	NO	NO	2013	2	2	2SW		?-1-g-0+	YES	YES	YES	YES		yes	yes	yes
3203	2015-08-27	239	2015	V1720	No	88	5.6	0.82	M	YES	33	second.entry	A	NO	NO	2011	4	4	MSW		?-2-g-1+	YES	YES	YES	YES		yes	yes	yes
7800	2017-09-11	254	2017	V1835	No	92	6.25	0.8	F	YES	34	second.entry	A*	NO	NO	2012	5	5	RSP	9.4	2-2-2g-1+	YES	YES	YES	YES	40.2	Yes	Yes	yes
3766	2016-05-03	124	2016	V4	No	85	6.2	1.01	M	YES	35	second.entry	A	NO	NO	2012	4	4	MSW		?-1-g-g-1	YES	YES	YES	YES		yes	yes	yes
3919	2016-06-02	154	2016	V158	No	85	6.52	1.06	F	YES	36	second.entry	A	NO	NO	2013	3	3	MSW		2-2-g-0+	YES	YES	YES	YES		yes	yes	yes
3323	2015-08-28	240	2015	V1862	No	102	10.7	1.01	F	YES	37	second.entry	C	NO	NO	2010	5	5	MSW		2-2-g-1-g-0+	YES	YES	YES	YES		yes	yes	yes
4609	2016-06-28	180	2016	V848	No	94	8.8	1.06	F	YES	38	second.entry	A	NO	NO	2012	3	4	MSW		3-2-g-1+	YES	YES	YES	YES		yes	yes	yes
5342	2016-07-28	210	2016	V1582	No	107	11.5	0.94	F	YES	39	second.entry	A	NO	NO	2009	4	7	MSW		2-3-g-1-g-1+	YES	YES	YES	YES		yes	yes	yes
3806	2016-05-27	148	2016	V44	No	90	6.7	0.92	F	YES	40	second.entry	A	NO	NO	2012	3	4	MSW		?-2-g-g-0+	YES	YES	YES	YES		yes	yes	yes
2190	2015-07-18	199	2015	V645	No	88	7.8	1.14	F	YES	41	second.entry	C	NO	NO	2011	3	4	MSW		?-2-g-g-0+	YES	YES	YES	YES		yes	yes	yes
7793	2017-09-11	254	2017	V1828	No	96	9.6	1.09	F	YES	42	second.entry	A*	NO	NO	2011	6	6	RSP	9.8	?-2-g-1-g-1+	YES	YES	YES	YES	41.9	Yes	Yes	yes
4260	2016-06-20	172	2016	V499	No	87	7.5	1.14	F	YES	43	second.entry	A	NO	NO	2012	4	4	MSW		?-2-g-1+	YES	YES	YES	YES		yes	yes	yes
5525	2016-07-31	213	2016	V1765	No	99	9.5	0.98	F	YES	44	second.entry	A	NO	NO	2012	4	4	MSW		3-2-g-1+	YES	YES	YES	YES		yes	yes	yes
2809	2015-08-09	221	2015	V1285	No	63	NA	NA	F	YES	45	second.entry	C	NO	NO	2013	2	2	2SW		?-1-g-0+	YES	YES	YES	YES		yes	yes	yes
4676	2016-06-28	180	2016	V915	No	90	7.8	1.07	F	YES	46	second.entry	A	NO	NO	2012	4	4	MSW		2-2-g-1+	YES	YES	YES	YES		yes	yes	yes
5052	2016-07-12	194	2016	V1292	No	79	5.4	1.1	M	YES	47	second.entry	A	NO	NO	2013	3	3	MSW		?-1-g-1+	YES	YES	YES	YES		yes	yes	yes
4817	2016-07-02	184	2016	V1056	No	81	5.7	1.07	M	YES	48	second.entry	A	NO	NO	2013	3	3	MSW		?-1-g-1+	YES	YES	YES	YES		yes	yes	yes
3193	2015-08-27	239	2015	V1710	No	59	1.8	0.88	M	YES	49	second.entry	C	NO	NO	2013	2	2	2SW		?-1-g-0+	YES	YES	YES	YES		yes	yes	yes
7304	2017-08-02	214	2017	V1338	No	80.5	4.7	0.9	F	YES	50	second.entry	A*	NO	YES	2013	4	4	RSP	16.6	3-1-g-1-g-0+	YES	YES	YES	YES	44.1	Yes	Yes	yes
5690	2016-08-08	221	2016	V1930	No	101	11.1	1.08	F	YES	51	second.entry	A	NO	NO	2011	5	5	MSW	15.7	3-3-g-1+	YES	YES	YES	YES	46.8	yes	yes	yes
1562	2015-04-19	109	2015	V1	Yes	79	5.4	1.1	F	NO	52	maiden.entry	A	NO	NO	2012	3	3	MSW			NO	NO	maidenforanrsp	maidenforanrsp		yes	yes	yes
6515	2017-06-19	170	2017	V541	No	94	7.8	0.94	F	YES	52	second.entry	A	NO	NO	2012	5	5	RSP	13	2-3-g-1	YES	YES	YES	YES	35.4	Yes	Yes	yes
1567	2015-05-07	127	2015	V5	Yes	87	6.5	0.99	F	NO	53	maiden.entry	A	NO	NO	2012	3	3	MSW			NO	NO	maidenforanrsp	maidenforanrsp		yes	yes	yes
6006	2017-05-16	136	2017	V31	No	92	NA	NA	F	YES	53	second.entry	A	NO	NO	2014	3	3	RSP	14		NO	YES	NO.scale	YES	37.2	Yes	Yes	yes
1579	2015-05-18	138	2015	V17	Yes	74	NA	NA	F	NO	54	maiden.entry	A	NO	NO	2012	3	3	MSW			NO	NO	maidenforanrsp	maidenforanrsp		yes	yes	yes
6029	2017-05-16	136	2017	V54	No	91.5	7.99	1.04	F	YES	54	second.entry	A	NO	NO	2012	5	5	RSP	17.6	3-3-g-1	YES	YES	YES	YES	44.2	Yes	Yes	yes
42	2019-05-22	142	2019	V16	No	100	9.74	1	F	YES	54	third.entry	X	NO	NO	2013	6	6	RSP	17.3	3-2-g-1-g-1	YES	YES	YES	YES	45.59	Yes	Yes	yes
1581	2015-05-22	142	2015	V19	Yes	70	3.5	1.02	F	NO	55	maiden.entry	A	NO	NO	2013	2	2	2SW			NO	NO	maidenforanrsp	maidenforanrsp		yes	yes	yes
5983	2017-05-06	126	2017	V8	No	79	5.13	1.04	F	YES	55	second.entry	A	NO	NO	2014	3	3	RSP	11.8	?-2-g-0+	YES	YES	YES	YES	47.5	Yes	Yes	yes
1603	2015-06-02	153	2015	V41	Yes	74	4.4	1.09	F	NO	56	maiden.entry	C	NO	NO	2013	2	2	2SW	11.6		NO	NO	maidenforanrsp	maidenforanrsp	44.3	yes	yes	yes
4530	2016-06-25	177	2016	V769	No	78	5.69	1.2	F	YES	56	second.entry	C	NO	NO	2013	3	3	MSW		2-2-g-0+	YES	YES	YES	YES		yes	yes	yes
7616	2017-08-16	228	2017	V1651	No	74	3.99	0.98	F	YES	56	third.entry	C	NO	NO	2015	2	2	RSP	16.2		NO	NO	NO.scale	NO.scale	37.4	Yes	Yes	yes
1607	2015-06-03	154	2015	V45	Yes	90	7.3	1	F	NO	57	maiden.entry	A	NO	NO	2012	3	3	MSW			NO	NO	maidenforanrsp	maidenforanrsp		yes	yes	yes
6677	2017-06-25	176	2017	V703	No	102	10.34	0.97	F	YES	57	second.entry	A	NO	NO	2012	5	5	RSP	15	2-3-g-1	YES	YES	YES	YES	45.2	Yes	Yes	yes
1608	2015-06-06	157	2015	V46	Yes	78	4.7	0.99	F	NO	58	maiden.entry	A	NO	NO	2013	2	2	2SW			NO	NO	maidenforanrsp	maidenforanrsp		yes	yes	yes
6191	2017-06-04	155	2017	V216	No	92	8.5	1.09	F	YES	58	second.entry	A	NO	NO	2013	4	4	RSP	16.3	3-2-g-1+	YES	YES	YES	YES	46	Yes	Yes	yes
1613	2015-06-07	158	2015	V51	Yes	77	4.5	0.99	F	NO	59	maiden.entry	A	NO	NO	2013	2	2	2SW			NO	NO	maidenforanrsp	maidenforanrsp		yes	yes	yes
6073	2017-05-21	141	2017	V98	No	87	7.4	1.12	F	YES	59	second.entry	A	NO	NO	2013	4	4	RSP	13.9	2-2-g-1+	YES	YES	YES	YES	44.9	Yes	Yes	yes
1634	2015-06-12	163	2015	V72	Yes	82	6.6	1.2	F	NO	60	maiden.entry	A	NO	NO	2013	2	2	2SW			NO	NO	maidenforanrsp	maidenforanrsp		yes	yes	yes
6708	2017-06-26	177	2017	V734	No	101	11.24	1.09	F	YES	60	second.entry	A	NO	NO	2013	4	4	RSP	16.1	3-2-g-1	YES	YES	YES	YES	49.5	Yes	Yes	yes
1640	2015-06-13	164	2015	V77	Yes	58	1.7	0.87	M	NO	61	maiden.entry	A	NO	NO	2013	2	2	2SW			NO	NO	maidenforanrsp	maidenforanrsp		yes	yes	yes
6481	2017-06-18	169	2017	V507	No	66	2.38	0.83	M	YES	61	second.entry	A	NO	NO	2015	2	2	RSP	13.8	3-1-g-0+	YES	YES	YES	YES	40.4	Yes	Yes	yes
1657	2015-06-18	169	2015	V94	Yes	73	NA	NA	F	NO	62	maiden.entry	C	NO	NO	2013	2	2	2SW			NO	NO	maidenforanrsp	maidenforanrsp		yes	yes	yes
4907	2016-07-03	185	2016	V1147	No	77	4.7	1.03	F	YES	62	second.entry	C	NO	NO	2013	3	3	MSW		2-2-g-0+	YES	YES	YES	YES		yes	yes	yes
1658	2015-06-18	169	2015	V95	Yes	87	NA	NA	F	NO	63	maiden.entry	A	NO	NO	2012	3	3	MSW			NO	NO	maidenforanrsp	maidenforanrsp		yes	yes	yes
7171	2017-07-31	212	2017	V1205	No	107	11	0.9	F	YES	63	second.entry	A	NO	NO	2013	4	4	RSP	14.9		NO	YES	NO.scale	YES	44.8	Yes	Yes	yes
1661	2015-06-18	169	2015	V98	Yes	86	6.3	0.99	M	NO	64	maiden.entry	A	NO	NO	2012	3	3	MSW			NO	NO	maidenforanrsp	maidenforanrsp		yes	yes	yes
6605	2017-06-24	175	2017	V631	No	103.5	10.79	0.97	M	YES	64	second.entry	A	NO	NO	na	NA	NA	RSP			NO	NO	NO.scale	NO.scale		Yes	not.possible	no
1663	2015-06-18	169	2015	V100	Yes	78	5	1.05	F	NO	65	maiden.entry	A	NO	NO	2012	3	3	MSW		2-1-g-1	YES	YES	No.Genetic	No.Genetic		yes	yes	yes
6063	2017-05-19	139	2017	V88	No	90	8.08	1.11	F	YES	65	second.entry	A	NO	NO	na	NA	NA	RSP			NO	YES	NO.scale	YES	85.6	Yes	Yes	yes
1667	2015-06-18	169	2015	V104	Yes	74	4.3	1.06	F	NO	66	maiden.entry	A	NO	NO	2013	2	2	2SW			NO	NO	maidenforanrsp	maidenforanrsp		yes	yes	yes
6044	2017-05-18	138	2017	V69	No	88	7.7	1.13	F	YES	66	second.entry	A	NO	NO	2013	4	4	RSP	14.7	2-2-g-1	YES	YES	YES	YES	41.2	Yes	Yes	yes
1669	2015-06-18	169	2015	V106	Yes	89	6.8	0.96	F	NO	67	maiden.entry	A	NO	NO	2012	3	3	MSW			NO	NO	maidenforanrsp	maidenforanrsp		yes	yes	yes
6045	2017-05-18	138	2017	V70	No	98	NA	NA	F	YES	67	second.entry	A	NO	NO	2012	5	5	RSP	14.3	2-3-g-1	YES	YES	YES	YES	42	Yes	Yes	yes
1674	2015-06-18	169	2015	V111	Yes	73	4.3	1.11	F	NO	68	maiden.entry	A	NO	NO	2013	2	2	2SW			NO	NO	maidenforanrsp	maidenforanrsp		yes	yes	yes
6268	2017-06-05	156	2017	V294	No	91	7.29	0.97	F	YES	68	second.entry	A	NO	NO	2013	4	4	RSP	16.4	3-2-g-1	YES	YES	YES	YES	46	Yes	Yes	yes
1680	2015-06-18	169	2015	V117	Yes	71	NA	NA	F	NO	69	maiden.entry	A	NO	NO	2013	2	2	2SW			NO	NO	maidenforanrsp	maidenforanrsp		yes	yes	yes
6176	2017-06-03	154	2017	V201	No	90	7.45	1.02	F	YES	69	second.entry	A	NO	NO	2013	4	4	RSP	12.4	2-2-g-1+	YES	YES	YES	YES	47	Yes	Yes	yes
63	2019-05-24	144	2019	V26	No	91	8.51	1.1	F	YES	69	third.entry	A	NO	NO	2013	6	6	RSP	8.5	?-2-g-1-g-1	YES	YES	YES	YES	42.3	Yes	Yes	yes
1685	2015-06-20	171	2015	V122	Yes	65	2.9	1.06	F	NO	70	maiden.entry	A	NO	NO	2013	2	2	2SW			NO	NO	maidenforanrsp	maidenforanrsp		yes	yes	yes
6082	2017-05-24	144	2017	V107	No	86	5.84	0.92	F	YES	70	second.entry	A	NO	YES	2013	4	4	RSP	14.3	2-2-g-1	YES	YES	YES	YES	38.8	Yes	Yes	yes
1709	2015-06-27	178	2015	V147	Yes	65	3.2	1.17	F	NO	71	maiden.entry	A	NO	NO	2013	2	2	2SW			NO	NO	maidenforanrsp	maidenforanrsp		yes	yes	yes
5982	2017-05-05	125	2017	V7	No	82	6.2	1.12	F	YES	71	second.entry	A	NO	NO	2013	4	4	RSP	13.5	?-2-g-1+	YES	YES	YES	YES	42.3	Yes	Yes	yes
1711	2015-06-28	179	2015	V149	Yes	73	3.7	0.95	F	NO	72	maiden.entry	A	NO	NO	2013	2	2	2SW			NO	NO	maidenforanrsp	maidenforanrsp		yes	yes	yes
5986	2017-05-10	130	2017	V11	No	87	6.93	1.05	F	YES	72	second.entry	A	NO	NO	2013	4	4	RSP	9.8	2-2-g-1+	YES	YES	YES	YES	42.8	Yes	Yes	yes
1715	2015-06-28	179	2015	V153	Yes	74	4.5	1.11	NA	NO	73	maiden.entry	A	NO	NO	2013	2	2	2SW			NO	NO	maidenforanrsp	maidenforanrsp		yes	yes	yes
6060	2017-05-18	138	2017	V85	No	84.5	NA	NA	F	YES	73	second.entry	A	NO	NO	2013	4	4	RSP	13.2	3-2-g-1	YES	YES	YES	YES	40.9	Yes	Yes	yes
1759	2015-06-29	180	2015	V198	Yes	73	3.4	0.87	F	NO	74	maiden.entry	A	NO	NO	2013	2	2	2SW			NO	NO	maidenforanrsp	maidenforanrsp		yes	yes	yes
6240	2017-06-04	155	2017	V266	No	88	6.7	0.98	F	YES	74	second.entry	A	NO	NO	2013	4	4	RSP	14	3-2-g-1+	YES	YES	YES	YES	44.7	Yes	Yes	yes
1760	2015-06-29	180	2015	V199	Yes	71	3.1	0.87	F	NO	75	maiden.entry	C	NO	NO	2013	2	2	2SW			NO	NO	maidenforanrsp	maidenforanrsp		yes	yes	yes
4249	2016-06-20	172	2016	V488	No	74	4	0.99	F	YES	75	second.entry	C	NO	NO	2013	3	3	MSW		2-2-g-0+	YES	YES	YES	YES		yes	yes	yes
1761	2015-06-29	180	2015	V200	Yes	81	5.4	1.02	M	NO	76	maiden.entry	A	NO	NO	2012	3	3	MSW			NO	NO	maidenforanrsp	maidenforanrsp		yes	yes	yes
6639	2017-06-25	176	2017	V665	No	96	8.2	0.93	M	YES	76	second.entry	A	NO	NO	2012	5	5	RSP	12.2	3-3-g-1	YES	YES	YES	YES	43.3	Yes	Yes	yes
1766	2015-06-30	181	2015	V205	Yes	72	3.8	1.02	F	NO	77	maiden.entry	A	NO	NO	2013	2	2	2SW			NO	NO	maidenforanrsp	maidenforanrsp		yes	yes	yes
6668	2017-06-25	176	2017	V694	No	91.5	8.2	1.07	F	YES	77	second.entry	A	NO	NO	2013	4	4	RSP	12	2-2-g-1+	YES	YES	YES	YES	41.3	Yes	Yes	yes
1774	2015-06-30	181	2015	V213	Yes	79	5.6	1.14	F	NO	78	maiden.entry	A	NO	NO	2013	2	2	2SW			NO	NO	maidenforanrsp	maidenforanrsp		yes	yes	yes
6539	2017-06-19	170	2017	V565	No	94	8.4	1.01	F	YES	78	second.entry	A	NO	NO	2012	5	5	RSP	13.9	3-3-g-1+	YES	YES	YES	YES	48	Yes	Yes	yes
2096	2019-08-19	231	2019	V1004	No	98.5	8.46	0.9	F	YES	78	third.entry	A	NO	NO	2013	6	6	RSP	13	?-2-g-1-g-1	YES	YES	YES	YES	44.85	Yes	Yes	yes
1780	2015-06-30	181	2015	V219	Yes	71	3	0.84	F	NO	79	maiden.entry	A	NO	NO	2013	2	2	2SW			NO	NO	maidenforanrsp	maidenforanrsp		yes	yes	yes
6496	2017-06-19	170	2017	V522	No	85	5.28	0.86	F	YES	79	second.entry	A	NO	NO	2013	4	4	RSP		?-2-g-1+	YES	YES	YES	YES		Yes	Yes	yes
1792	2015-07-01	182	2015	V233	Yes	75	5	1.19	F	NO	80	maiden.entry	C	NO	NO	2013	2	2	2SW			NO	NO	maidenforanrsp	maidenforanrsp		yes	yes	yes
5395	2016-07-28	210	2016	V1635	No	87	6.5	0.99	F	YES	80	second.entry	C	NO	NO	2013	3	3	MSW		2-2-g-0+	YES	YES	YES	YES		yes	yes	yes
1803	2015-07-01	182	2015	V244	Yes	65	2.5	0.91	M	NO	81	maiden.entry	A	NO	NO	2013	2	2	2SW			NO	NO	maidenforanrsp	maidenforanrsp		yes	yes	yes
5997	2017-05-16	136	2017	V22	No	76	4.52	1.03	M	YES	81	second.entry	A	NO	NO	2013	4	4	RSP	15.2	3-2-g-1+	YES	YES	YES	YES	43.1	Yes	Yes	yes
1806	2015-07-02	183	2015	V247	Yes	79	5.1	1.03	F	NO	82	maiden.entry	A	NO	NO	2013	2	2	2SW			NO	NO	maidenforanrsp	maidenforanrsp		yes	yes	yes
6287	2017-06-06	157	2017	V313	No	102	9.48	0.89	F	YES	82	second.entry	A	NO	NO	2013	4	4	RSP	18.7	?-2-g-1+	YES	YES	YES	YES	53	Yes	Yes	yes
1812	2015-07-02	183	2015	V253	Yes	84	5	0.84	F	NO	83	maiden.entry	A	NO	NO	2012	3	3	MSW			NO	NO	maidenforanrsp	maidenforanrsp		yes	yes	yes
5998	2017-05-16	136	2017	V23	No	96	7.79	0.88	F	YES	83	second.entry	A	NO	NO	2012	5	5	RSP	14.6	2-3-g-1	YES	YES	YES	YES	41.9	Yes	Yes	yes
1815	2015-07-02	183	2015	V256	Yes	87	6.1	0.93	F	NO	84	maiden.entry	A	NO	NO	2012	3	3	MSW			NO	NO	maidenforanrsp	maidenforanrsp		yes	yes	yes
6546	2017-06-20	171	2017	V572	No	97	7.4	0.81	F	YES	84	second.entry	A	NO	NO	2013	4	4	RSP	18.6	3-2-g-1	YES	YES	YES	YES	51.7	Yes	Yes	yes
1816	2015-07-02	183	2015	V258	Yes	77	4.4	0.96	NA	NO	85	maiden.entry	A	NO	NO	2013	2	2	2SW			NO	NO	maidenforanrsp	maidenforanrsp		yes	yes	yes
7189	2017-07-31	212	2017	V1223	No	91	7.55	1	NA	YES	85	second.entry	A	NO	NO	2013	4	4	RSP	14.8	3-2-g-1+	YES	YES	YES	YES	41.9	Yes	Yes	yes
1817	2015-07-02	183	2015	V259	Yes	75	3.9	0.92	M	NO	86	maiden.entry	C	NO	NO	2013	2	2	2SW			NO	NO	maidenforanrsp	maidenforanrsp		yes	yes	yes
4663	2016-06-28	180	2016	V902	No	80	4.7	0.92	M	YES	86	second.entry	C	NO	NO	2013	3	3	MSW		2-2-g-0+	YES	YES	YES	YES		yes	yes	yes
1820	2015-07-02	183	2015	V262	Yes	71	NA	NA	F	NO	87	maiden.entry	A	NO	NO	2013	2	2	2SW			NO	NO	maidenforanrsp	maidenforanrsp		yes	yes	yes
6212	2017-06-04	155	2017	V238	No	86	6.7	1.05	F	YES	87	second.entry	A	NO	YES	2013	4	4	RSP	14.7	3-2-g-1	YES	YES	YES	YES	42.8	Yes	Yes	yes
1824	2015-07-02	183	2015	V266	Yes	74	4.7	1.16	F	NO	88	maiden.entry	A	NO	NO	2013	2	2	2SW			NO	NO	maidenforanrsp	maidenforanrsp		yes	yes	yes
6067	2017-05-20	140	2017	V92	No	92	NA	NA	F	YES	88	second.entry	A	NO	NO	2013	4	4	RSP	17	3-2-g-1+	YES	YES	YES	YES	42.5	Yes	Yes	yes
1825	2015-07-02	183	2015	V267	Yes	79	5.6	1.14	F	NO	89	maiden.entry	C	NO	NO	NA	NA	NA	NA			NO	NO	maidenforanrsp	maidenforanrsp		yes	yes	yes
5588	2016-08-01	214	2016	V1828	No	81	6.2	1.17	F	YES	89	second.entry	C	NO	NO	2013	3	3	MSW		2-2-g-0+	YES	YES	YES	YES		yes	yes	yes
1839	2015-07-02	183	2015	V281	Yes	65	2.5	0.91	M	NO	90	maiden.entry	A	NO	NO	2013	2	2	2SW	10.3		NO	NO	maidenforanrsp	maidenforanrsp	37.2	yes	yes	yes
6377	2017-06-12	163	2017	V403	No	78	3.55	0.75	M	YES	90	second.entry	A	NO	NO	2013	4	4	RSP	14.6	3-2-g-1	YES	YES	YES	YES	41.7	Yes	Yes	yes
1868	2015-07-03	184	2015	V311	Yes	74	4.3	1.06	F	NO	91	maiden.entry	A	NO	NO	2013	2	2	2SW	11.9		NO	NO	maidenforanrsp	maidenforanrsp	38.8	yes	yes	yes
6169	2017-06-03	154	2017	V194	No	89	7.45	1.06	F	YES	91	second.entry	A	NO	NO	2013	4	4	RSP	14.1	2-2-g-1	YES	YES	YES	YES	46.9	Yes	Yes	yes
1870	2015-07-03	184	2015	V313	Yes	68	3.2	1.02	M	NO	92	maiden.entry	C	YES	NO	2013	2	2	2SW			NO	NO	maidenforanrsp	maidenforanrsp		yes	yes	yes
5320	2016-07-27	209	2016	V1560	No	78	4.1	0.86	M	YES	92	second.entry	C	NO	NO	2013	3	3	MSW	16.1	?-2-g-0+	YES	YES	YES	YES	38.3	yes	yes	yes
7253	2017-08-01	213	2017	V1287	No	84	5.28	0.89	M	YES	92	third.entry	X	NO	NO	2014	3	3	RSP	17.9	3-2-g-0+	YES	YES	YES	YES	47.3	Yes	Yes	yes
1874	2015-07-03	184	2015	V317	Yes	76	4.4	1	F	NO	93	maiden.entry	A	NO	NO	2013	2	2	2SW			NO	NO	maidenforanrsp	maidenforanrsp		yes	yes	yes
6664	2017-06-25	176	2017	V690	No	91.5	7.08	0.92	F	YES	93	second.entry	A	NO	YES	2013	4	4	RSP	11.6	2-2-g-1	YES	YES	YES	YES	45.3	Yes	Yes	yes
1879	2015-07-03	184	2015	V322	Yes	72	3.8	1.02	M	NO	94	maiden.entry	A	NO	NO	2013	2	2	2SW			NO	NO	maidenforanrsp	maidenforanrsp		yes	yes	yes
6040	2017-05-18	138	2017	V65	No	87	7.86	1.19	M	YES	94	second.entry	A	NO	NO	2013	4	4	RSP	9.6	3-2-g-1+	YES	YES	YES	YES	39.3	Yes	Yes	yes
1892	2015-07-04	185	2015	V335	Yes	68	3.5	1.11	NA	NO	95	maiden.entry	A	NO	NO	2013	2	2	2SW			NO	NO	maidenforanrsp	maidenforanrsp		yes	yes	yes
6180	2017-06-03	154	2017	V205	No	79	4.39	0.89	F	YES	95	second.entry	A	NO	NO	2013	4	4	RSP	10.1	?-2-g-1+	YES	YES	YES	YES	40.1	Yes	Yes	yes
1901	2015-07-04	185	2015	V345	Yes	49	1.2	1.02	M	NO	96	maiden.entry	A	NO	NO	2014	1	1	1SW			NO	NO	maidenforanrsp	maidenforanrsp		yes	yes	yes
6528	2017-06-19	170	2017	V554	No	77	4.85	1.06	M	YES	96	second.entry	A	NO	NO	2014	3	3	RSP	14.5	3-1-g-1+	YES	YES	YES	YES	43.6	Yes	Yes	yes
1913	2015-07-06	187	2015	V358	Yes	50	1.1	0.88	NA	NO	97	maiden.entry	A	NO	NO	2014	1	1	1SW			NO	NO	maidenforanrsp	maidenforanrsp		yes	yes	yes
7443	2017-08-05	217	2017	V1478	No	73	3.78	0.97	F	YES	97	second.entry	A	NO	NO	2014	3	3	RSP	12.4	2-1-g-1+	YES	YES	YES	YES	43.9	Yes	Yes	yes
1929	2015-07-08	189	2015	V375	Yes	60	NA	NA	F	NO	98	maiden.entry	A	YES	NO	2013	2	2	2SW			NO	NO	maidenforanrsp	maidenforanrsp		yes	yes	yes
6437	2017-06-16	167	2017	V463	No	83	5.25	0.92	F	YES	98	second.entry	A	NO	NO	2013	4	4	RSP	10.8	2-2-g-1+	YES	YES	YES	YES	43.6	Yes	Yes	yes
1935	2015-07-08	189	2015	V381	Yes	55	1.6	0.96	M	NO	99	maiden.entry	A	NO	NO	2014	1	1	1SW	14.9		NO	NO	maidenforanrsp	maidenforanrsp	43.8	yes	yes	yes
6041	2017-05-18	138	2017	V66	No	79	4.79	0.97	M	YES	99	second.entry	A	NO	YES	2014	3	3	RSP	15.4	2-1-g-1+	YES	YES	YES	YES	48.4	Yes	Yes	yes
1938	2015-07-08	189	2015	V386	Yes	54	1.5	0.95	F	NO	100	maiden.entry	A	NO	NO	2014	1	1	1SW			NO	NO	maidenforanrsp	maidenforanrsp		yes	yes	yes
6797	2017-07-03	184	2017	V823	No	77	4.49	0.98	F	YES	100	second.entry	A	YES	NO	2014	3	3	RSP	16.7	3-1-g-1+	YES	YES	YES	YES	43.5	Yes	Yes	yes
1944	2015-07-09	190	2015	V392	Yes	82	6.3	1.14	F	NO	101	maiden.entry	A	NO	NO	2013	2	2	2SW			NO	NO	maidenforanrsp	maidenforanrsp		yes	yes	yes
6100	2017-05-28	148	2017	V125	No	100	10.8	1.08	F	YES	101	second.entry	A	NO	NO	2013	4	4	RSP	12.8	?-2-g-1	YES	YES	YES	YES	44.1	Yes	Yes	yes
1965	2015-07-09	190	2015	V414	Yes	73	NA	NA	F	NO	102	maiden.entry	A	YES	NO	2013	2	2	2SW			NO	NO	maidenforanrsp	maidenforanrsp		yes	yes	yes
6172	2017-06-03	154	2017	V197	No	92	7.5	0.96	F	YES	102	second.entry	A	NO	YES	2013	4	4	RSP	16.2	2/3-2-g-1+	YES	YES	YES	YES	47.9	Yes	Yes	yes
1973	2015-07-09	190	2015	V422	Yes	80	4.3	0.84	F	NO	103	maiden.entry	A	NO	NO	2013	2	2	2SW			NO	NO	maidenforanrsp	maidenforanrsp		yes	yes	yes
6141	2017-05-30	150	2017	V166	No	94	7.01	0.84	F	YES	103	second.entry	A	NO	NO	2013	4	4	RSP	14.6	2-2-g-1+	YES	YES	YES	YES	47.4	Yes	Yes	yes
1977	2015-07-09	190	2015	V426	Yes	79	5.3	1.07	F	NO	104	maiden.entry	A	NO	NO	2013	2	2	2SW			NO	NO	maidenforanrsp	maidenforanrsp		yes	yes	yes
6051	2017-05-18	138	2017	V76	No	96	NA	NA	F	YES	104	second.entry	A	NO	NO	2013	4	4	RSP	14.3	?-2-1-1	YES	YES	YES	YES	43.8	Yes	Yes	yes
1979	2015-07-09	190	2015	V428	Yes	79	5.8	1.18	F	NO	105	maiden.entry	A	NO	NO	2013	2	2	2SW			NO	NO	maidenforanrsp	maidenforanrsp		yes	yes	yes
6559	2017-06-20	171	2017	V585	No	95	8.63	1.01	F	YES	105	second.entry	A	NO	NO	2013	4	4	RSP	15.8	3-2-g-1	YES	YES	YES	YES	51.1	Yes	Yes	yes
1986	2015-07-09	190	2015	V435	Yes	67	3	1	F	NO	106	maiden.entry	C	NO	NO	2013	2	2	2SW			NO	NO	maidenforanrsp	maidenforanrsp		yes	yes	yes
5291	2016-07-26	208	2016	V1531	No	72	2.96	0.79	F	YES	106	second.entry	C	NO	NO	2014	2	2	2SW			NO	YES	NO.scale	YES		yes	yes	yes
2004	2015-07-09	190	2015	V454	Yes	54	1.6	1.02	M	NO	107	maiden.entry	A	NO	NO	2014	1	1	1SW			NO	NO	maidenforanrsp	maidenforanrsp		yes	yes	yes
6421	2017-06-16	167	2017	V447	No	86	6.59	1.04	M	YES	107	second.entry	A	NO	NO	2014	3	3	RSP	18.5	3-1-g-1+	YES	YES	YES	YES	40.3	Yes	Yes	yes
2005	2015-07-09	190	2015	V455	Yes	70	3.6	1.05	F	NO	108	maiden.entry	A	NO	NO	2013	2	2	2SW			NO	NO	maidenforanrsp	maidenforanrsp		yes	yes	yes
6229	2017-06-04	155	2017	V255	No	83	6.13	1.07	F	YES	108	second.entry	A	NO	NO	2013	4	4	RSP	15.2	?-2-g-1	YES	YES	YES	YES	42.7	Yes	Yes	yes
53	2019-05-23	143	2019	V21	No	93	8.38	1	F	YES	108	third.entry	X	NO	NO	2013	6	6	RSP	16.4	3-2-g-1-g-1	YES	YES	YES	YES	40.3	Yes	Yes	yes
2030	2015-07-11	192	2015	V480	Yes	45	0.8	0.88	M	NO	109	maiden.entry	A	NO	NO	2014	1	1	1SW			NO	NO	maidenforanrsp	maidenforanrsp		yes	yes	yes
6061	2017-05-18	138	2017	V86	No	67.5	3.15	1.02	M	YES	109	second.entry	A	NO	NO	2015	2	2	RSP	12.4		NO	YES	NO.scale	YES	46.4	Yes	Yes	yes
2033	2015-07-11	192	2015	V483	Yes	75	NA	NA	F	NO	110	maiden.entry	A	NO	NO	2013	2	2	2SW			NO	NO	maidenforanrsp	maidenforanrsp		yes	yes	yes
6648	2017-06-25	176	2017	V674	No	92	8.29	1.06	F	YES	110	second.entry	A	NO	NO	2013	4	4	RSP	14.7	2-2-g-1+	YES	YES	YES	YES	48.4	Yes	Yes	yes
2051	2015-07-12	193	2015	V501	Yes	62	2	0.84	F	NO	111	maiden.entry	A	NO	NO	2014	1	1	1SW	13		NO	NO	maidenforanrsp	maidenforanrsp	46.3	yes	yes	yes
6007	2017-05-16	136	2017	V32	No	83	6.25	1.09	F	YES	111	second.entry	A	NO	NO	2014	3	3	RSP	12.9	?-1-g-1+	YES	YES	YES	YES	43.9	Yes	Yes	yes
2053	2015-07-12	193	2015	V503	Yes	61	2.6	1.15	F	NO	112	maiden.entry	A	NO	NO	2014	1	1	1SW			NO	NO	maidenforanrsp	maidenforanrsp		yes	yes	yes
6570	2017-06-20	171	2017	V596	No	83	5.51	0.96	F	YES	112	second.entry	A	NO	NO	2014	3	3	RSP	10.8	?-1-g-1+	YES	YES	YES	YES	44.9	Yes	Yes	yes
2073	2015-07-13	194	2015	V523	Yes	80	5.1	1	F	NO	113	maiden.entry	A	NO	NO	2013	2	2	2SW			NO	NO	maidenforanrsp	maidenforanrsp		yes	yes	yes
6307	2017-06-07	158	2017	V333	No	95	9	1.05	F	YES	113	second.entry	A	NO	NO	2013	4	4	RSP	14	2-2-g-1+	YES	YES	YES	YES	46.1	Yes	Yes	yes
2085	2015-07-13	194	2015	V536	Yes	51	1.2	0.9	M	NO	114	maiden.entry	A	NO	NO	2014	1	1	1SW			NO	NO	maidenforanrsp	maidenforanrsp		yes	yes	yes
6177	2017-06-03	154	2017	V202	No	76	4.56	1.04	M	YES	114	second.entry	A	NO	NO	2014	3	3	RSP	16.3	?-1-g-1+	YES	YES	YES	YES	46.7	Yes	Yes	yes
2088	2015-07-14	195	2015	V539	Yes	80	NA	NA	F	NO	115	maiden.entry	A	NO	NO	2013	2	2	2SW			NO	NO	maidenforanrsp	maidenforanrsp		yes	yes	yes
6267	2017-06-05	156	2017	V293	No	98	10.16	1.08	F	YES	115	second.entry	A	NO	NO	2013	4	4	RSP	16.9	2-2-g-1+	YES	YES	YES	YES	48.6	Yes	Yes	yes
2099	2015-07-14	195	2015	V550	Yes	75	4.8	1.14	F	NO	116	maiden.entry	A	NO	NO	2013	2	2	2SW			NO	NO	maidenforanrsp	maidenforanrsp		yes	yes	yes
6709	2017-06-26	177	2017	V735	No	92	8.14	1.05	F	YES	116	second.entry	A	NO	NO	2013	4	4	RSP	13.7	3-2-g-1	YES	YES	YES	YES	40.7	Yes	Yes	yes
2102	2015-07-14	195	2015	V553	Yes	58	1.9	0.97	M	NO	117	maiden.entry	C	NO	NO	2014	1	1	1SW			NO	NO	maidenforanrsp	maidenforanrsp		yes	yes	yes
5693	2016-08-15	228	2016	V1933	No	66	2.5	0.87	M	YES	117	second.entry	C	NO	NO	2014	2	2	2SW		2-1-g-0+	YES	YES	YES	YES		yes	yes	yes
2113	2015-07-15	196	2015	V567	Yes	86	NA	NA	F	NO	118	maiden.entry	A	NO	NO	2013	2	2	2SW			NO	NO	maidenforanrsp	maidenforanrsp		yes	yes	yes
6117	2017-05-28	148	2017	V142	No	100	NA	NA	F	YES	118	second.entry	A	NO	NO	2013	4	4	RSP	13.1	?-2-g-1+	YES	YES	YES	YES	45.3	Yes	Yes	yes
2117	2015-07-16	197	2015	V571	Yes	77	4.7	1.03	F	NO	119	maiden.entry	A	NO	NO	2013	2	2	2SW	14.4		NO	NO	maidenforanrsp	maidenforanrsp	40.3	yes	yes	yes
6137	2017-05-29	149	2017	V162	No	92	8.09	1.04	F	YES	119	second.entry	A	NO	NO	2013	4	4	RSP	14.7	2-2-g-1+	YES	YES	YES	YES	46	Yes	Yes	yes
2142	2015-07-18	199	2015	V597	Yes	52	1.4	1	M	NO	120	maiden.entry	A	NO	NO	2014	1	1	1SW			NO	NO	maidenforanrsp	maidenforanrsp		yes	yes	yes
6251	2017-06-05	156	2017	V277	No	81	5.15	0.97	M	YES	120	second.entry	A	NO	NO	2014	3	3	RSP	15	2-1-g-1+	YES	YES	YES	YES	48.6	Yes	Yes	yes
2148	2015-07-18	199	2015	V603	Yes	76	NA	NA	F	NO	121	maiden.entry	A	NO	NO	2013	2	2	2SW			NO	NO	maidenforanrsp	maidenforanrsp		yes	yes	yes
6555	2017-06-20	171	2017	V581	No	89	6.83	0.97	F	YES	121	second.entry	A	NO	NO	2013	4	4	RSP	16.7	2-2-g-1	YES	YES	YES	YES	45.5	Yes	Yes	yes
2168	2015-07-18	199	2015	V623	Yes	80	5	0.98	F	NO	122	maiden.entry	A	NO	NO	2013	2	2	2SW			NO	NO	maidenforanrsp	maidenforanrsp		yes	yes	yes
6378	2017-06-12	163	2017	V404	No	99	8.01	0.83	F	YES	122	second.entry	A	NO	NO	2013	4	4	RSP	13	?-2-g-1+	YES	YES	YES	YES	52.4	Yes	Yes	yes
2171	2015-07-18	199	2015	V626	Yes	77	3.9	0.85	F	NO	123	maiden.entry	A*	NO	NO	2013	2	2	2SW			NO	NO	maidenforanrsp	maidenforanrsp		yes	yes	yes
372	2019-06-22	173	2019	V149	No	97.5	7.75	0.8	NA	YES	123	second.entry	A*	NO	NO	2014	5	5	RSP		?-2-2g-1	YES	YES	YES	YES	41.29	Yes	Yes	yes
2174	2015-07-18	199	2015	V629	Yes	54	NA	NA	M	NO	124	maiden.entry	A	NO	NO	2014	1	1	1SW			NO	NO	maidenforanrsp	maidenforanrsp		yes	yes	yes
5984	2017-05-07	127	2017	V9	No	72	3.66	0.98	M	YES	124	second.entry	A	NO	NO	2014	3	3	RSP	10.3	?-1-g-1	YES	YES	YES	YES	41.1	Yes	Yes	yes
2176	2015-07-18	199	2015	V631	Yes	51	1.2	0.9	M	NO	125	maiden.entry	C	NO	NO	2014	1	1	1SW	14.2		NO	NO	maidenforanrsp	maidenforanrsp	39.6	yes	yes	yes
5658	2016-08-08	221	2016	V1898	No	61	2.2	0.97	M	YES	125	second.entry	C	NO	NO	2014	2	2	2SW		?-1-g-0+	YES	YES	YES	YES		yes	yes	yes
2185	2015-07-18	199	2015	V640	Yes	73	4.4	1.13	F	NO	126	maiden.entry	A	NO	NO	2013	2	2	2SW			NO	NO	maidenforanrsp	maidenforanrsp		yes	yes	yes
7471	2017-08-05	217	2017	V1506	No	93	7.37	0.92	F	YES	126	second.entry	A	NO	NO	2013	4	4	RSP	13.1	?-2-g-1	YES	YES	YES	YES	43.8	Yes	Yes	yes
2189	2015-07-18	199	2015	V644	Yes	56	2	1.14	M	NO	127	maiden.entry	A	NO	NO	2014	1	1	1SW			NO	NO	maidenforanrsp	maidenforanrsp		yes	yes	yes
6591	2017-06-23	174	2017	V617	No	74.5	4.04	0.98	M	YES	127	second.entry	A	NO	NO	2014	3	3	RSP	12.6	2-1-g-1+	YES	YES	YES	YES	46.7	Yes	Yes	yes
6065	2017-05-19	139	2017	V90	No	98	9.81	1.04	F	YES	128	second.entry	X	NO	NO	2013	4	4	RSP	16	2-2-g-1+	YES	YES	YES	YES	45.5	Yes	Yes	yes
2209	2015-07-18	199	2015	V664	Yes	95	9.9	1.15	M	NO	129	maiden.entry	A	NO	NO	2010	3	5	MSW		3-3-g-1	YES	YES	No.Genetic	No.Genetic		yes	yes	yes
7353	2017-08-02	214	2017	V1387	No	108	10.6	0.84	M	YES	129	second.entry	A	NO	NO	2010	7	7	RSP	15	2-3-g-1-g-1+	YES	YES	YES	YES	45.2	Yes	Yes	yes
2259	2015-07-19	200	2015	V715	Yes	77	4.8	1.05	F	NO	130	maiden.entry	A	YES	NO	2013	2	2	2SW			NO	NO	maidenforanrsp	maidenforanrsp		yes	yes	yes
7512	2017-08-06	218	2017	V1547	No	90.5	7.4	1	F	YES	130	second.entry	A	NO	NO	2013	4	4	RSP	13.3	?-2-g-1+	YES	YES	YES	YES	41.8	Yes	Yes	yes
2267	2015-07-19	200	2015	V723	Yes	59	2.1	1.02	M	NO	131	maiden.entry	C	NO	NO	2014	1	1	1SW			NO	NO	maidenforanrsp	maidenforanrsp		yes	yes	yes
5072	2016-07-14	196	2016	V1312	No	69	3.4	1.03	M	YES	131	second.entry	C	NO	NO	2014	2	2	2SW		2-1-g-0+	YES	YES	YES	YES		yes	yes	yes
2360	2015-07-24	205	2015	V816	Yes	56	1.5	0.85	M	NO	132	maiden.entry	C	NO	NO	2014	1	1	1SW			NO	NO	maidenforanrsp	maidenforanrsp		yes	yes	yes
5870	2016-09-11	255	2016	V2110	No	63	2.1	0.84	M	YES	132	second.entry	C	NO	NO	2014	2	2	2SW	12.6	2-1-g-0+	YES	YES	YES	YES	44.8	yes	yes	yes
2376	2015-07-25	206	2015	V833	Yes	49	1.2	1.02	M	NO	133	maiden.entry	C	NO	NO	2014	1	1	1SW			NO	NO	maidenforanrsp	maidenforanrsp		yes	yes	yes
4837	2016-07-02	184	2016	V1076	No	56	2	1.14	M	YES	133	second.entry	C	NO	NO	2014	2	2	2SW		3-1-g-0+	YES	YES	YES	YES		yes	yes	yes
2419	2015-07-27	208	2015	V876	Yes	57	2.1	1.13	M	NO	134	maiden.entry	A	NO	NO	2014	1	1	1SW			NO	NO	maidenforanrsp	maidenforanrsp		yes	yes	yes
6525	2017-06-19	170	2017	V551	No	89	7.16	1.02	M	YES	134	second.entry	A	NO	NO	2013	4	4	RSP	19.8	3-2-g-1+	YES	YES	YES	YES	53.2	Yes	Yes	yes
2428	2015-07-27	208	2015	V885	Yes	59	2	0.97	M	NO	135	maiden.entry	A	NO	NO	2014	1	1	1SW			NO	NO	maidenforanrsp	maidenforanrsp		yes	yes	yes
7269	2017-08-01	213	2017	V1303	No	84.5	4.94	0.82	M	YES	135	second.entry	A	NO	NO	na	NA	NA	RSP	14.1	3-1-g-0+/1+	YES	YES	YES	YES		Yes	Yes	yes
2438	2015-07-28	209	2015	V895	Yes	90	6.2	0.85	F	NO	136	maiden.entry	C	NO	NO	2011	3	4	MSW		3-2-g-1+	YES	YES	No.Genetic	No.Genetic		yes	yes	yes
4699	2016-06-28	180	2016	V938	No	91	6.87	0.91	F	YES	136	second.entry	C	NO	NO	2012	4	4	MSW		2-2-g-g-0+	YES	YES	YES	YES		yes	yes	yes
6860	2017-07-08	189	2017	V887	No	93.5	6.57	0.8	F	YES	136	third.entry	X	NO	NO	2013	4	4	RSP	14	2-2-g-1+	YES	YES	YES	YES	47.5	Yes	Yes	yes
2463	2015-07-29	210	2015	V921	Yes	63	2.4	0.96	M	NO	137	maiden.entry	A	NO	NO	2013	2	2	2SW			NO	NO	maidenforanrsp	maidenforanrsp		yes	yes	yes
5988	2017-05-15	135	2017	V13	No	77	4.8	1.05	M	YES	137	second.entry	A	NO	NO	2013	4	4	RSP	10.4	2-2-g-1	YES	YES	YES	YES	43.7	Yes	Yes	yes
2476	2015-07-29	210	2015	V934	Yes	67	3.3	1.1	M	NO	138	maiden.entry	C	NO	NO	2013	2	2	2SW		2-1-g-0+	YES	YES	No.Genetic	No.Genetic		yes	yes	yes
5650	2016-08-05	218	2016	V1890	No	71	3.7	1.03	M	YES	138	second.entry	C	NO	NO	2013	3	3	MSW	11.2	?-1-2g-0+	YES	YES	YES	YES	41.8	yes	yes	yes
6988	2017-07-18	199	2017	V1020	No	74	3.95	0.97	M	YES	138	third.entry	X	NO	NO	2013	4	4	RSP	10.9	2-1-3g-0+	YES	YES	YES	YES	41.5	Yes	Yes	yes
2477	2015-07-29	210	2015	V935	Yes	80	4.3	0.84	F	NO	139	maiden.entry	A	NO	NO	NA	NA	NA	NA			NO	NO	maidenforanrsp	maidenforanrsp		yes	yes	yes
6018	2017-05-16	136	2017	V43	No	92	9.12	1.17	F	YES	139	second.entry	A	NO	NO	2013	4	4	RSP	12.9	?-2-g-1+	YES	YES	YES	YES	44.4	Yes	Yes	yes
2482	2015-07-30	211	2015	V940	Yes	82	NA	NA	F	NO	140	maiden.entry	A	NO	NO	2013	2	2	2SW			NO	NO	maidenforanrsp	maidenforanrsp		yes	yes	yes
6625	2017-06-24	175	2017	V651	No	96	9.1	1.03	F	YES	140	second.entry	A	NO	NO	2013	4	4	RSP	10.4	2-2-g-1+	YES	YES	YES	YES	46	Yes	Yes	yes
2499	2015-07-30	211	2015	V957	Yes	48	1.2	1.09	M	NO	141	maiden.entry	A	NO	NO	2014	1	1	1SW			NO	NO	maidenforanrsp	maidenforanrsp		yes	yes	yes
6164	2017-06-03	154	2017	V189	No	72	3.67	0.98	M	YES	141	second.entry	A	NO	NO	2015	2	2	RSP	17.5	?-1-g-0+	YES	YES	YES	YES	47.9	Yes	Yes	yes
2503	2015-07-30	211	2015	V961	Yes	55	1.8	1.08	M	NO	142	maiden.entry	A	NO	NO	2014	1	1	1SW	9.5		NO	NO	maidenforanrsp	maidenforanrsp	38	yes	yes	yes
6360	2017-06-12	163	2017	V386	No	85	5.56	0.91	M	YES	142	second.entry	A	NO	NO	2014	3	3	RSP	11	?-1-g-1+	YES	YES	YES	YES	42.8	Yes	Yes	yes
2515	2015-07-30	211	2015	V973	Yes	56	1.3	0.74	M	NO	143	maiden.entry	C	NO	NO	2014	1	1	1SW			NO	NO	maidenforanrsp	maidenforanrsp		yes	yes	yes
5122	2016-07-17	199	2016	V1362	No	61	2.5	1.1	M	YES	143	second.entry	C	NO	NO	2014	2	2	2SW		3-1-g-0+	YES	YES	YES	YES		yes	yes	yes
2526	2015-07-31	212	2015	V984	Yes	59	2	0.97	M	NO	144	maiden.entry	C	NO	NO	2014	1	1	1SW			NO	NO	maidenforanrsp	maidenforanrsp		yes	yes	yes
5153	2016-07-17	199	2016	V1393	No	69	3.7	1.13	M	YES	144	second.entry	C	NO	NO	2014	2	2	2SW		3-1-g-0+	YES	YES	YES	YES		yes	yes	yes
2539	2015-07-31	212	2015	V998	Yes	56	1.8	1.02	M	NO	145	maiden.entry	A	NO	NO	2014	1	1	1SW			NO	NO	maidenforanrsp	maidenforanrsp		yes	yes	yes
6303	2017-06-07	158	2017	V329	No	91	7.4	0.98	M	YES	145	second.entry	A	NO	NO	2014	3	3	RSP	14	3-1-g-1+	YES	YES	YES	YES	49.4	Yes	Yes	yes
2544	2015-08-01	213	2015	V1003	Yes	70	3.4	0.99	F	NO	146	maiden.entry	A	NO	NO	2013	2	2	2SW			NO	NO	maidenforanrsp	maidenforanrsp		yes	yes	yes
6086	2017-05-25	145	2017	V111	No	86	6.51	1.02	F	YES	146	second.entry	A	NO	NO	2013	4	4	RSP		?-2-g-1+	YES	YES	YES	YES		Yes	Yes	yes
2570	2015-08-02	214	2015	V1029	Yes	54	1.4	0.89	M	NO	147	maiden.entry	A	NO	NO	2014	1	1	1SW			NO	NO	maidenforanrsp	maidenforanrsp		yes	yes	yes
6418	2017-06-16	167	2017	V444	No	80.5	5.01	0.96	M	YES	147	second.entry	A	NO	NO	2014	3	3	RSP	15.8	3-1-g-1+	YES	YES	YES	YES	50.8	Yes	Yes	yes
2607	2015-08-02	214	2015	V1068	Yes	58	1.9	0.97	M	NO	148	maiden.entry	A	NO	NO	2014	1	1	1SW			NO	NO	maidenforanrsp	maidenforanrsp		yes	yes	yes
6109	2017-05-28	148	2017	V134	No	82	6.2	1.12	M	YES	148	second.entry	A	NO	NO	2014	3	3	RSP	14.6	?-1-g-1+	YES	YES	YES	YES	42.6	Yes	Yes	yes
2613	2015-08-02	214	2015	V1076	Yes	70	3.9	1.14	F	NO	149	maiden.entry	A	NO	NO	2013	2	2	2SW			NO	NO	maidenforanrsp	maidenforanrsp		yes	yes	yes
6556	2017-06-20	171	2017	V582	No	84.5	5.3	0.88	F	YES	149	second.entry	A	NO	NO	2013	4	4	RSP	11.6	2-2-g-1	YES	YES	YES	YES	42.4	Yes	Yes	yes
2627	2015-08-02	214	2015	V1091	Yes	82	4	0.73	M	NO	150	maiden.entry	A	NO	NO	2013	2	2	2SW	17.4		NO	NO	maidenforanrsp	maidenforanrsp	46.4	yes	yes	yes
6390	2017-06-13	164	2017	V416	No	96	8.04	0.91	M	YES	150	second.entry	A	NO	NO	2013	4	4	RSP	18.7	2-2-g-1	YES	YES	YES	YES	47.3	Yes	Yes	yes
40	2019-05-22	142	2019	V15	No	99	8.96	0.9	M	YES	150	third.entry	X	NO	NO	2014	5	5	RSP	18.7	2-2-g-1-g-0+	YES	YES	YES	YES	45.15	Yes	Yes	yes
2628	2015-08-02	214	2015	V1092	Yes	78	5.1	1.07	F	NO	151	maiden.entry	A	NO	NO	2013	2	2	2SW			NO	NO	maidenforanrsp	maidenforanrsp		yes	yes	yes
6255	2017-06-05	156	2017	V281	No	95	7.35	0.86	F	YES	151	second.entry	A	NO	NO	2013	4	4	RSP	15.7	3-2-g-1+	YES	YES	YES	YES	49.3	Yes	Yes	yes
2680	2015-08-04	216	2015	V1148	Yes	51	1.4	1.06	M	NO	152	maiden.entry	C	NO	NO	2014	1	1	1SW			NO	NO	maidenforanrsp	maidenforanrsp		yes	yes	yes
5319	2016-07-27	209	2016	V1559	No	59	2.4	1.17	M	YES	152	second.entry	C	NO	NO	2014	2	2	2SW		2-1-g-0+	YES	YES	YES	YES		yes	yes	yes
7781	2017-09-11	254	2017	V1816	No	68	2.86	0.91	M	YES	152	third.entry	X	NO	NO	2014	3	3	RSP	16.2	3-1-2g-0+	YES	YES	YES	YES	39.8	Yes	Yes	yes
2689	2015-08-04	216	2015	V1157	Yes	58	2.3	1.18	M	NO	153	maiden.entry	C	NO	NO	2014	1	1	1SW			NO	NO	maidenforanrsp	maidenforanrsp		yes	yes	yes
5722	2016-08-24	237	2016	V1962	No	69	2.9	0.88	M	YES	153	second.entry	C	NO	NO	2014	2	2	2SW		3-1-g-0+	YES	YES	YES	YES		yes	yes	yes
2696	2015-08-04	216	2015	V1164	Yes	50	1.4	1.12	M	NO	154	maiden.entry	A	NO	NO	2014	1	1	1SW			NO	NO	maidenforanrsp	maidenforanrsp		yes	yes	yes
6189	2017-06-04	155	2017	V214	No	73	3.52	0.9	M	YES	154	second.entry	A	NO	NO	2014	3	3	RSP	12.6	2/3-1-g-1+	YES	YES	YES	YES	44.1	Yes	Yes	yes
2713	2015-08-05	217	2015	V1181	Yes	70	NA	NA	F	NO	155	maiden.entry	A	NO	NO	2013	2	2	2SW	15.6		NO	NO	maidenforanrsp	maidenforanrsp	39.9	yes	yes	yes
6066	2017-05-20	140	2017	V91	No	92	9.2	1.18	F	YES	155	second.entry	A	NO	NO	2013	4	4	RSP	17.2	2-2-g-1	YES	YES	YES	YES	46.1	Yes	Yes	yes
2729	2015-08-05	217	2015	V1199	Yes	83	6.2	1.08	F	NO	156	maiden.entry	A	NO	NO	2013	2	2	2SW			NO	NO	maidenforanrsp	maidenforanrsp		yes	yes	yes
6705	2017-06-26	177	2017	V731	No	97	8.36	0.92	F	YES	156	second.entry	A	NO	NO	2012	5	5	RSP	13.4	2-3-g-1	YES	YES	YES	YES	37.9	Yes	Yes	yes
2757	2015-08-05	217	2015	V1229	Yes	48	1.2	1.09	M	NO	157	maiden.entry	A	NO	NO	2014	1	1	1SW			NO	NO	maidenforanrsp	maidenforanrsp		yes	yes	yes
6241	2017-06-04	155	2017	V267	No	74.5	3.75	0.91	M	YES	157	second.entry	A	NO	NO	2015	2	2	RSP	17.1	2-1-g-0+	YES	YES	YES	YES	38.9	Yes	Yes	yes
2764	2015-08-06	218	2015	V1236	Yes	60	2.1	0.97	M	NO	158	maiden.entry	A	NO	NO	2014	1	1	1SW			NO	NO	maidenforanrsp	maidenforanrsp		yes	yes	yes
6531	2017-06-19	170	2017	V557	No	84	NA	NA	M	YES	158	second.entry	A	NO	NO	2014	3	3	RSP	15.5	3-1-g-1+	YES	YES	YES	YES	47.6	Yes	Yes	yes
2773	2015-08-06	218	2015	V1247	Yes	56	1.7	0.97	F	NO	159	maiden.entry	A	NO	NO	2014	1	1	1SW			NO	NO	maidenforanrsp	maidenforanrsp		yes	yes	yes
6403	2017-06-16	167	2017	V429	No	76.5	4.03	0.9	F	YES	159	second.entry	A	NO	NO	2014	3	3	RSP	12.5	3-1-g-1+	YES	YES	YES	YES	37	Yes	Yes	yes
2782	2015-08-07	219	2015	V1256	Yes	61	2	0.88	M	NO	160	maiden.entry	A	NO	NO	2013	2	2	2SW			NO	NO	maidenforanrsp	maidenforanrsp		yes	yes	yes
6225	2017-06-04	155	2017	V251	No	81	3.75	0.71	M	YES	160	second.entry	A	NO	NO	2014	3	3	RSP	15.9	3-2-g-0+	YES	YES	YES	YES	42.5	Yes	Yes	yes
2801	2015-08-08	220	2015	V1277	Yes	50	1.1	0.88	M	NO	161	maiden.entry	C	NO	NO	2014	1	1	1SW			NO	NO	maidenforanrsp	maidenforanrsp		yes	yes	yes
5109	2016-07-17	199	2016	V1349	No	62	2.5	1.05	M	YES	161	second.entry	C	NO	NO	2014	2	2	2SW		3-1-g-0+	YES	YES	YES	YES		yes	yes	yes
2831	2015-08-10	222	2015	V1309	Yes	56	1.7	0.97	M	NO	162	maiden.entry	A	NO	NO	2014	1	1	1SW			NO	NO	maidenforanrsp	maidenforanrsp		yes	yes	yes
7455	2017-08-05	217	2017	V1490	No	80.5	4.88	0.94	M	YES	162	second.entry	A	NO	NO	2014	3	3	RSP	18.9	2/3-1-g-1	YES	YES	YES	YES	49.4	Yes	Yes	yes
2867	2015-08-11	223	2015	V1350	Yes	51	1.1	0.83	M	NO	163	maiden.entry	C	NO	NO	2014	1	1	1SW			NO	NO	maidenforanrsp	maidenforanrsp		yes	yes	yes
5364	2016-07-28	210	2016	V1604	No	64	2.1	0.8	M	YES	163	second.entry	C	NO	NO	2014	2	2	2SW		2-1-g-0+	YES	YES	YES	YES		yes	yes	yes
2886	2015-08-12	224	2015	V1370	Yes	54	1.7	1.08	M	NO	164	maiden.entry	A	NO	NO	2014	1	1	1SW			NO	NO	maidenforanrsp	maidenforanrsp		yes	yes	yes
6523	2017-06-19	170	2017	V549	No	82.5	4.59	0.82	M	YES	164	second.entry	A	NO	NO	2014	3	3	RSP	14.6	2/3-1-g-1+	YES	YES	YES	YES	53.5	Yes	Yes	yes
2888	2015-08-12	224	2015	V1372	Yes	57	1.7	0.92	M	NO	165	maiden.entry	A	NO	NO	2014	1	1	1SW			NO	NO	maidenforanrsp	maidenforanrsp		yes	yes	yes
7473	2017-08-05	217	2017	V1508	No	88	6.55	0.96	M	YES	165	second.entry	A	NO	NO	2014	3	3	RSP	15	3-1-g-1+	YES	YES	YES	YES	51.3	Yes	Yes	yes
2890	2015-08-12	224	2015	V1374	Yes	54	1.2	0.76	M	NO	166	maiden.entry	A	NO	NO	2014	1	1	1SW			NO	NO	maidenforanrsp	maidenforanrsp		yes	yes	yes
6985	2017-07-18	199	2017	V1017	No	82	4.9	0.89	M	YES	166	second.entry	A	NO	NO	2014	3	3	RSP	15.5	3-1-g-1+	YES	YES	YES	YES	45.4	Yes	Yes	yes
2906	2015-08-14	226	2015	V1390	Yes	56	1.7	0.97	F	NO	167	maiden.entry	A	NO	NO	2014	1	1	1SW			NO	NO	maidenforanrsp	maidenforanrsp		yes	yes	yes
6900	2017-07-10	191	2017	V927	No	78	3.37	0.71	F	YES	167	second.entry	A	NO	NO	2014	3	3	RSP	12.4	?-1-g-1+	YES	YES	YES	YES	46.8	Yes	Yes	yes
14	2019-05-11	131	2019	V6	No	87	6.2	0.9	F	YES	167	third.entry	X	NO	NO	2016	3	3	RSP	7.3		NO	NO	NO.scale	NO.scale	32.81	Yes	Yes	yes
2930	2015-08-16	228	2015	V1417	Yes	74	NA	NA	F	NO	168	maiden.entry	A	NO	NO	2013	2	2	2SW			NO	NO	maidenforanrsp	maidenforanrsp		yes	yes	yes
6682	2017-06-25	176	2017	V708	No	94.5	7.43	0.88	F	YES	168	second.entry	A	NO	NO	2013	4	4	RSP	11	2-2-g-1	YES	YES	YES	YES	44.7	Yes	Yes	yes
2957	2015-08-16	228	2015	V1444	Yes	59	1.9	0.93	M	NO	169	maiden.entry	A	NO	NO	2014	1	1	1SW			NO	NO	maidenforanrsp	maidenforanrsp		yes	yes	yes
6856	2017-07-08	189	2017	V883	No	84	5.15	0.87	M	YES	169	second.entry	A	NO	NO	2014	3	3	RSP	9.6	?-1-g-1+	YES	YES	YES	YES	47.6	Yes	Yes	yes
2963	2015-08-16	228	2015	V1450	Yes	80	5.5	1.07	F	NO	170	maiden.entry	A	NO	NO	2013	2	2	2SW			NO	NO	maidenforanrsp	maidenforanrsp		yes	yes	yes
7791	2017-09-11	254	2017	V1826	No	93.5	7.32	0.9	F	YES	170	second.entry	A	NO	NO	2013	4	4	RSP	14.1	3-2-g-1+	YES	YES	YES	YES	45	Yes	Yes	yes
2984	2015-08-16	228	2015	V1472	Yes	72	4	1.07	F	NO	171	maiden.entry	A	NO	NO	2013	2	2	2SW			NO	NO	maidenforanrsp	maidenforanrsp		yes	yes	yes
7842	2017-10-02	275	2017	V1877	No	88	6.46	0.95	F	YES	171	second.entry	A	NO	NO	2013	4	4	RSP	17.5	3-2-g-1+	YES	YES	YES	YES	46.1	Yes	Yes	yes
2994	2015-08-16	228	2015	V1493	Yes	59	2	0.97	M	NO	172	maiden.entry	A	NO	NO	2014	1	1	1SW	15.7		NO	NO	maidenforanrsp	maidenforanrsp	43.6	yes	yes	yes
7651	2017-08-19	231	2017	V1686	No	90	7.21	0.99	M	YES	172	second.entry	A	NO	NO	2014	3	3	RSP	19.6	3-1-g-1+	YES	YES	YES	YES	52.8	Yes	Yes	yes
3014	2015-08-17	229	2015	V1514	Yes	78	NA	NA	F	NO	173	maiden.entry	C	NO	NO	2013	2	2	2SW			NO	NO	maidenforanrsp	maidenforanrsp		yes	yes	yes
5786	2016-09-01	245	2016	V2026	No	85	6.7	1.09	F	YES	173	second.entry	C	NO	NO	2013	3	3	MSW		2-2-g-0+	YES	YES	YES	YES		yes	yes	yes
3024	2015-08-17	229	2015	V1526	Yes	55	1.6	0.96	M	NO	174	maiden.entry	A	NO	NO	2014	1	1	1SW			NO	NO	maidenforanrsp	maidenforanrsp		yes	yes	yes
6853	2017-07-08	189	2017	V880	No	83	4.99	0.87	M	YES	174	second.entry	A	NO	NO	na	NA	NA	RSP			NO	NO	NO.scale	NO.scale		Yes	Yes	yes
3042	2015-08-20	232	2015	V1548	Yes	76	4.1	0.93	F	NO	175	maiden.entry	A	NO	NO	2013	2	2	2SW			NO	NO	maidenforanrsp	maidenforanrsp		yes	yes	yes
6393	2017-06-13	164	2017	V419	No	87.5	6.49	0.97	F	YES	175	second.entry	A	NO	NO	na	NA	NA	RSP			NO	NO	NO.scale	NO.scale		NO	NO	no
312	2019-06-19	170	2019	V122	No	96	7.38	0.8	F	YES	175	third.entry	X	NO	NO	na	NA	NA	RSP			NO	NO	NO.scale	NO.scale		Yes	not.possible	no
3046	2015-08-20	232	2015	V1553	Yes	57	1.7	0.92	M	NO	176	maiden.entry	A	NO	NO	2014	1	1	1SW			NO	NO	maidenforanrsp	maidenforanrsp		yes	yes	yes
6238	2017-06-04	155	2017	V264	No	82	5.76	1.04	M	YES	176	second.entry	A	NO	NO	2014	3	3	RSP	14	3-1-g-1+	YES	YES	YES	YES	43.9	Yes	Yes	yes
3064	2015-08-21	233	2015	V1573	Yes	54	1.6	1.02	M	NO	177	maiden.entry	A	NO	NO	2014	1	1	1SW			NO	NO	maidenforanrsp	maidenforanrsp		yes	yes	yes
7486	2017-08-05	217	2017	V1521	No	86	5.65	0.89	M	YES	177	second.entry	A	NO	NO	2014	3	3	RSP	12	?-1-g-1+	YES	YES	YES	YES	41.2	Yes	Yes	yes
3102	2015-08-24	236	2015	V1612	Yes	92	6.8	0.87	F	NO	178	maiden.entry	A	NO	NO	2012	3	3	MSW			NO	NO	maidenforanrsp	maidenforanrsp		yes	yes	yes
7288	2017-08-02	214	2017	V1322	No	109	10.9	0.84	F	YES	178	second.entry	A	NO	NO	2012	5	5	RSP	16.2	2-3-g-1+	YES	YES	YES	YES	46.1	Yes	Yes	yes
3141	2015-08-26	238	2015	V1654	Yes	85	6.9	1.12	F	NO	179	maiden.entry	A	NO	NO	2013	2	2	2SW			NO	NO	maidenforanrsp	maidenforanrsp		yes	yes	yes
6687	2017-06-25	176	2017	V713	No	97	10.5	1.15	F	YES	179	second.entry	A	NO	NO	2013	4	4	RSP	14	2-2-g-1	YES	YES	YES	YES	54.9	Yes	Yes	yes
3155	2015-08-26	238	2015	V1668	Yes	52	1.2	0.85	F	NO	180	maiden.entry	A	NO	NO	2014	1	1	1SW			NO	NO	maidenforanrsp	maidenforanrsp		yes	yes	yes
6285	2017-06-06	157	2017	V311	No	68	3.15	1	F	YES	180	second.entry	A	NO	NO	2015	2	2	RSP	14.8		NO	YES	NO.scale	YES	41.4	Yes	Yes	yes
3160	2015-08-26	238	2015	V1674	Yes	77	5.4	1.18	F	NO	181	maiden.entry	A	NO	NO	2013	2	2	2SW			NO	NO	maidenforanrsp	maidenforanrsp		yes	yes	yes
7271	2017-08-01	213	2017	V1305	No	97.5	7.45	0.8	F	YES	181	second.entry	A	NO	NO	na	NA	NA	RSP			NO	NO	NO.scale	NO.scale		NO	NO	no
3164	2015-08-26	238	2015	V1678	Yes	93	7.2	0.9	F	NO	182	maiden.entry	A	NO	NO	2011	3	4	MSW		3-2-g-1+	YES	YES	No.Genetic	No.Genetic		yes	yes	yes
6274	2017-06-06	157	2017	V300	No	101.5	9.7	0.93	F	YES	182	second.entry	A	NO	NO	2010	7	7	RSP	13.8	3-3-g-1-g-1+	YES	YES	YES	YES	45.4	Yes	Yes	yes
3184	2015-08-27	239	2015	V1701	Yes	73	3.9	1	M	NO	183	maiden.entry	A	NO	NO	2013	2	2	2SW	15.4		NO	NO	maidenforanrsp	maidenforanrsp	46.3	yes	yes	yes
6575	2017-06-21	172	2017	V601	No	87	7.05	1.07	M	YES	183	second.entry	A	NO	YES	2012	5	5	RSP	15.2	3-3-g-1+	YES	YES	YES	YES	46.5	Yes	Yes	yes
3190	2015-08-27	239	2015	V1707	Yes	44	NA	NA	M	NO	184	maiden.entry	A	NO	NO	2014	1	1	1SW			NO	NO	maidenforanrsp	maidenforanrsp		yes	yes	yes
7454	2017-08-05	217	2017	V1489	No	81	4.68	0.88	M	YES	184	second.entry	A	NO	NO	2014	3	3	RSP	13.1	2-1-g-1+	YES	YES	YES	YES	43	Yes	Yes	yes
3196	2015-08-27	239	2015	V1713	Yes	77	4.7	1.03	F	NO	185	maiden.entry	A	NO	NO	2013	2	2	2SW			NO	NO	maidenforanrsp	maidenforanrsp		yes	yes	yes
7311	2017-08-02	214	2017	V1345	No	91	NA	NA	F	YES	185	second.entry	A	NO	NO	2013	4	4	RSP	8.9	1-2-g-1	YES	YES	YES	YES	38.8	Yes	Yes	yes
3234	2015-08-27	239	2015	V1758	Yes	74	3.4	0.84	F	NO	186	maiden.entry	A	NO	NO	2013	2	2	2SW			NO	NO	maidenforanrsp	maidenforanrsp		yes	yes	yes
7745	2017-09-01	244	2017	V1780	No	93	6.79	0.84	NA	YES	186	second.entry	A	NO	NO	2013	4	4	RSP	16	2/3-2-g-1+	YES	YES	YES	YES	44.4	Yes	Yes	yes
3236	2015-08-27	239	2015	V1760	Yes	81	4.6	0.87	F	NO	187	maiden.entry	A	NO	NO	2013	2	2	2SW			NO	NO	maidenforanrsp	maidenforanrsp		yes	yes	yes
6675	2017-06-25	176	2017	V701	No	93	8.04	1	F	YES	187	second.entry	A	NO	NO	2013	4	4	RSP	12.2	2-2-g-1	YES	YES	YES	YES	49.9	Yes	Yes	yes
3254	2015-08-27	239	2015	V1779	Yes	86	6.9	1.08	M	NO	188	maiden.entry	A	NO	NO	2012	3	3	MSW	13.2		NO	NO	maidenforanrsp	maidenforanrsp	39.5	yes	yes	yes
6691	2017-06-25	176	2017	V717	No	101	10.5	1.02	M	YES	188	second.entry	A	NO	NO	2012	5	5	RSP	16.5	3-3-g-1	YES	YES	YES	YES	47.1	Yes	Yes	yes
3267	2015-08-28	240	2015	V1798	Yes	57	1.8	0.97	M	NO	189	maiden.entry	C	NO	NO	2014	1	1	1SW			NO	NO	maidenforanrsp	maidenforanrsp		yes	yes	yes
5262	2016-07-24	206	2016	V1502	No	61	NA	NA	M	YES	189	second.entry	C	NO	NO	2014	2	2	2SW		3-1-g-0+	YES	YES	YES	YES		yes	yes	yes
3271	2015-08-28	240	2015	V1802	Yes	55	1.8	1.08	M	NO	190	maiden.entry	A	NO	NO	2014	1	1	1SW			NO	NO	maidenforanrsp	maidenforanrsp		yes	yes	yes
7221	2017-07-31	212	2017	V1255	No	82	4.67	0.85	M	YES	190	second.entry	A	NO	NO	2014	3	3	RSP	12	2-1-g-1+	YES	YES	YES	YES	50.3	Yes	Yes	yes
3326	2015-08-28	240	2015	V1865	Yes	75	NA	NA	F	NO	191	maiden.entry	A	NO	NO	2013	2	2	2SW			NO	NO	maidenforanrsp	maidenforanrsp		yes	yes	yes
6882	2017-07-08	189	2017	V909	No	92	7.04	0.9	F	YES	191	second.entry	A	NO	NO	2013	4	4	RSP	11.3	2-2-g-1+	YES	YES	YES	YES	45.2	Yes	Yes	yes
3398	2015-09-05	248	2015	V1995	Yes	77	4.6	1.01	F	NO	192	maiden.entry	A	NO	NO	2013	2	2	2SW	13.3		NO	NO	maidenforanrsp	maidenforanrsp	45.1	yes	yes	yes
7751	2017-09-06	249	2017	V1786	No	93	8.59	1.07	F	YES	192	second.entry	A	NO	NO	2013	4	4	RSP	13.2	1/2-2-g-1+	YES	YES	YES	YES	45.5	Yes	Yes	yes
3420	2015-09-06	249	2015	V2034	Yes	61	2.3	1.01	M	NO	193	maiden.entry	A	NO	NO	2014	1	1	1SW			NO	NO	maidenforanrsp	maidenforanrsp		yes	yes	yes
7706	2017-08-27	239	2017	V1741	No	87.5	6.26	0.93	M	YES	193	second.entry	A	NO	NO	2014	3	3	RSP	13.2	?-1-g-1+	YES	YES	YES	YES	43.3	Yes	Yes	yes
3506	2015-09-16	259	2015	V2158	Yes	87	5.4	0.82	F	NO	194	maiden.entry	A	NO	NO	2012	3	3	MSW			NO	NO	maidenforanrsp	maidenforanrsp		yes	yes	yes
6690	2017-06-25	176	2017	V716	No	97	8.69	0.95	F	YES	194	second.entry	A	NO	NO	2012	5	5	RSP	12.5	2-3-g-1	YES	YES	YES	YES	40.1	Yes	Yes	yes
3565	2015-09-25	268	2015	V2253	Yes	73	NA	NA	F	NO	195	maiden.entry	A	NO	NO	2013	2	2	2SW	9.6		NO	NO	maidenforanrsp	maidenforanrsp	37.4	yes	yes	yes
7213	2017-07-31	212	2017	V1247	No	96	9.32	1.05	F	YES	195	second.entry	A	NO	NO	2013	4	4	RSP	10.9	?	NO	YES	NO.scale	YES	39.1	Yes	Yes	yes
3607	2015-09-26	269	2015	V2313	Yes	65	2.9	1.06	F	NO	196	maiden.entry	A	NO	NO	2013	2	2	2SW			NO	NO	maidenforanrsp	maidenforanrsp		yes	yes	yes
7438	2017-08-05	217	2017	V1473	No	86	6.19	0.97	F	YES	196	second.entry	A	NO	NO	2013	4	4	RSP	11	2-2-g-1	YES	YES	YES	YES	44	Yes	Yes	yes
3613	2015-09-26	269	2015	V2319	Yes	78	4.7	0.99	F	NO	197	maiden.entry	A	NO	NO	2013	2	2	2SW			NO	NO	maidenforanrsp	maidenforanrsp		yes	yes	yes
6128	2017-05-28	148	2017	V153	No	94	9.35	1.13	F	YES	197	second.entry	A	NO	NO	2013	4	4	RSP	19.5	3-2-g-1+	YES	YES	YES	YES	47.1	Yes	Yes	yes
3687	2015-10-22	295	2015	V2414	Yes	84	6.6	1.11	M	NO	198	maiden.entry	A	NO	NO	2013	2	2	2SW			NO	NO	maidenforanrsp	maidenforanrsp		yes	yes	yes
7433	2017-08-05	217	2017	V1468	No	106	11.05	0.93	M	YES	198	second.entry	A	NO	NO	2012	5	5	RSP	16.9	2/3-3-g-1+	YES	YES	YES	YES	50.9	Yes	Yes	yes
3703	2015-10-24	297	2015	V2437	Yes	72	4	1.07	F	NO	199	maiden.entry	A	NO	NO	2013	2	2	2SW			NO	NO	maidenforanrsp	maidenforanrsp		yes	yes	yes
7881	2017-10-17	290	2017	V1916	No	89	7.08	1	F	YES	199	second.entry	A	NO	NO	na	NA	NA	RSP			NO	NO	NO.scale	NO.scale		NO	NO	no
2646	2019-10-26	299	2019	V1216	No	99.5	8.19	0.8	F	YES	199	third.entry	X	NO	NO	2013	6	6	RSP	9.3	?-2-g-1-g-1	YES	YES	YES	YES	44.87	Yes	Yes	yes
3727	2015-10-25	298	2015	V2468	Yes	100	9.2	0.92	F	NO	200	maiden.entry	A	NO	NO	2011	3	4	MSW		?-3-g-0+	YES	YES	No.Genetic	No.Genetic		yes	yes	yes
7505	2017-08-06	218	2017	V1540	No	103	11.4	1.04	F	YES	200	second.entry	A	NO	NO	2010	7	7	RSP	12.1	3-3-g-1-g-1	YES	YES	YES	YES	42.8	Yes	Yes	yes
3730	2015-10-25	298	2015	V2471	Yes	71	4	1.12	F	NO	201	maiden.entry	A	NO	NO	2013	2	2	2SW			NO	NO	maidenforanrsp	maidenforanrsp		yes	yes	yes
6412	2017-06-16	167	2017	V438	No	95	8.4	0.98	F	YES	201	second.entry	A	NO	NO	2014	3	3	RSP	11.9		NO	NO	NO.scale	NO.scale	49.2	Yes	Yes	yes
3768	2016-05-08	129	2016	V6	Yes	76	4.2	0.96	F	NO	202	maiden.entry	A	NO	NO	2014	2	2	2SW			NO	NO	maidenforanrsp	maidenforanrsp		yes	yes	yes
7933	2018-05-09	129	2018	V6	No	89	7.22	1.02	F	YES	202	second.entry	A	NO	YES	2014	4	4	RSP	18.1	3-2-g-1	YES	YES	YES	YES	52	Yes	Yes	yes
3790	2016-05-22	143	2016	V28	Yes	79	NA	NA	F	NO	203	maiden.entry	A	NO	NO	2013	3	3	MSW		3-1-g-1	yes	yes	No.Genetic	No.Genetic		yes	yes	yes
7942	2018-05-10	130	2018	V15	No	92	8.21	1.05	F	YES	203	second.entry	A	NO	NO	2013	5	5	RSP	17.5	3-1-g-1-g-1	YES	YES	YES	YES	44.3	Yes	Yes	yes
3791	2016-05-22	143	2016	V29	Yes	74	NA	NA	F	NO	204	maiden.entry	A	NO	NO	2013	3	3	MSW			NO	NO	maidenforanrsp	maidenforanrsp		yes	yes	yes
7947	2018-05-11	131	2018	V20	No	83	5.21	0.91	F	YES	204	second.entry	A	NO	NO	2014	4	4	RSP	14.9	3-3-g	YES	YES	YES	YES	41	Yes	Yes	yes
3799	2016-05-26	147	2016	V37	Yes	69	NA	NA	M	NO	205	maiden.entry	A	NO	NO	2014	2	2	2SW			NO	NO	maidenforanrsp	maidenforanrsp		yes	yes	yes
7930	2018-04-28	118	2018	V3	No	84.5	5.77	0.96	M	YES	205	second.entry	A	NO	YES	2015	3	3	RSP	14.1	3-2-g-0+	YES	YES	YES	YES	45.5	Yes	Yes	yes
3800	2016-05-27	148	2016	V38	Yes	71	3.8	1.06	F	NO	206	maiden.entry	A	NO	NO	2014	2	2	2SW			NO	NO	maidenforanrsp	maidenforanrsp		yes	yes	yes
9048	2018-08-16	228	2018	V1132	No	89.5	6.42	0.9	F	YES	206	second.entry	A	NO	NO	2014	4	4	RSP	14.9	2-2-g-1	YES	YES	YES	YES	48.4	Yes	Yes	yes
3808	2016-05-27	148	2016	V46	Yes	79	5.9	1.2	F	NO	207	maiden.entry	A	NO	NO	2014	2	2	2SW			NO	NO	maidenforanrsp	maidenforanrsp		yes	yes	yes
8224	2018-06-19	170	2018	V299	No	97	8.48	0.93	F	YES	207	second.entry	A	NO	NO	2014	4	4	RSP	13.3	3-2-g-1+	YES	YES	YES	YES	43.8	Yes	Yes	yes
3829	2016-05-29	150	2016	V67	Yes	81	5.47	1.03	F	NO	208	maiden.entry	A	NO	NO	2014	2	2	2SW			NO	NO	maidenforanrsp	maidenforanrsp		yes	yes	yes
9216	2018-08-22	234	2018	V1302	No	92	6.96	0.89	F	YES	208	second.entry	A	NO	NO	2014	4	4	RSP	9.6	2-2-g-1+	YES	YES	YES	YES	43.2	Yes	Yes	yes
3847	2016-05-30	151	2016	V86	Yes	78	4.65	0.98	F	NO	209	maiden.entry	A	NO	NO	2014	2	2	2SW			NO	NO	maidenforanrsp	maidenforanrsp		yes	yes	yes
7973	2018-06-02	153	2018	V46	No	91	6.65	0.88	F	YES	209	second.entry	A	NO	NO	2014	4	4	RSP	11.4	2-2-g-1	YES	YES	YES	YES	44.9	Yes	Yes	yes
3865	2016-05-31	152	2016	V104	Yes	73	4.37	1.12	F	NO	210	maiden.entry	A	NO	NO	2014	2	2	2SW			NO	NO	maidenforanrsp	maidenforanrsp		yes	yes	yes
8240	2018-06-19	170	2018	V315	No	90.5	7.2	0.97	F	YES	210	second.entry	A	NO	NO	2015	3	3	RSP	15.3	3-1-g-1	YES	YES	YES	YES	51.1	Yes	Yes	yes
3889	2016-05-31	152	2016	V128	Yes	79	4.7	0.95	F	NO	211	maiden.entry	A	NO	NO	2014	2	2	2SW			NO	NO	maidenforanrsp	maidenforanrsp		yes	yes	yes
7982	2018-06-04	155	2018	V55	No	93	8.22	1.02	F	YES	211	second.entry	A	NO	NO	2014	4	4	RSP	14	3-2-g-1+	YES	YES	YES	YES	39.6	Yes	Yes	yes
3917	2016-06-01	153	2016	V156	Yes	65	2.88	1.05	F	NO	212	maiden.entry	A	NO	NO	2014	2	2	2SW			NO	NO	maidenforanrsp	maidenforanrsp		yes	yes	yes
8123	2018-06-15	166	2018	V198	No	81	5.36	1.01	F	YES	212	second.entry	A	NO	NO	2014	4	4	RSP	12.7	0-2-g-1	YES	YES	YES	YES	44.5	Yes	Yes	yes
3931	2016-06-06	158	2016	V170	Yes	71	4.3	1.2	F	NO	213	maiden.entry	A	NO	NO	2014	2	2	2SW	15.3		NO	NO	maidenforanrsp	maidenforanrsp	40.9	yes	yes	yes
7945	2018-05-10	130	2018	V18	No	91	7.49	0.99	F	YES	213	second.entry	A	NO	YES	2014	4	4	RSP	17.3	3-2-g-1	YES	YES	YES	YES	46.1	Yes	Yes	yes
3935	2016-06-07	159	2016	V174	Yes	79	5.3	1.07	F	NO	214	maiden.entry	A	NO	NO	2014	2	2	2SW			NO	NO	maidenforanrsp	maidenforanrsp		yes	yes	yes
9155	2018-08-18	230	2018	V1240	No	95	7.66	0.89	F	YES	214	second.entry	A	NO	NO	2014	4	4	RSP	13.1	2-2-g-1+	YES	YES	YES	YES	43.8	Yes	Yes	yes
3957	2016-06-09	161	2016	V196	Yes	77	4.92	1.08	F	NO	215	maiden.entry	A	NO	NO	2014	2	2	2SW			NO	NO	maidenforanrsp	maidenforanrsp		yes	yes	yes
8237	2018-06-19	170	2018	V312	No	97	7.71	0.84	F	YES	215	second.entry	A	NO	NO	2014	4	4	RSP	13.6	3-2-g-1+	YES	YES	YES	YES	45.8	Yes	Yes	yes
3972	2016-06-09	161	2016	V211	Yes	56	2	1.14	M	NO	216	maiden.entry	A	NO	NO	2015	1	1	1SW			NO	NO	maidenforanrsp	maidenforanrsp		yes	yes	yes
7962	2018-05-24	144	2018	V35	No	79	4.78	0.97	M	YES	216	second.entry	A	NO	NO	2015	3	3	RSP	14.5	3-2-g-0+	YES	YES	YES	YES	38.4	Yes	Yes	yes
4021	2016-06-13	165	2016	V260	Yes	83	5.9	1.03	F	NO	217	maiden.entry	A	NO	NO	2014	2	2	2SW	11.3		NO	NO	maidenforanrsp	maidenforanrsp	51.9	yes	yes	yes
9358	2018-09-11	254	2018	V1450	No	95	7.46	0.87	F	YES	217	second.entry	A	NO	NO	2014	4	4	RSP	10.4	?-2-g-1+	YES	YES	YES	YES	52	Yes	Yes	yes
4062	2016-06-13	165	2016	V301	Yes	76	4.41	1	F	NO	218	maiden.entry	A	NO	NO	2014	2	2	2SW			NO	NO	maidenforanrsp	maidenforanrsp		yes	yes	yes
9157	2018-08-18	230	2018	V1242	No	91	6.51	0.86	F	YES	218	second.entry	A	NO	NO	2014	4	4	RSP	17.1	2-2-g-1+	YES	YES	YES	YES	44.8	Yes	Yes	yes
4077	2016-06-13	165	2016	V316	Yes	75	4.4	1.04	F	NO	219	maiden.entry	A	NO	NO	2014	2	2	2SW			NO	NO	maidenforanrsp	maidenforanrsp		yes	yes	yes
7980	2018-06-04	155	2018	V53	No	87	5.46	0.83	F	YES	219	second.entry	A	NO	NO	2015	3	3	RSP	16.6	3-2-g-0+	YES	YES	YES	YES	44.7	Yes	Yes	yes
4085	2016-06-14	166	2016	V324	Yes	75	4.2	1	F	NO	220	maiden.entry	C	NO	NO	2014	2	2	2SW			NO	NO	maidenforanrsp	maidenforanrsp		yes	yes	yes
6888	2017-07-08	189	2017	V915	No	84	4.94	0.83	F	YES	220	second.entry	C	NO	NO	2013	4	4	RSP	10.1	2-3-g-0+	YES	YES	YES	YES	36.2	Yes	Yes	yes
4088	2016-06-14	166	2016	V327	Yes	75	4.75	1.13	F	NO	221	maiden.entry	A	NO	NO	2014	2	2	2SW			NO	NO	maidenforanrsp	maidenforanrsp		yes	yes	yes
8865	2018-08-10	222	2018	V946	No	89	6.83	0.97	F	YES	221	second.entry	A	NO	NO	2014	4	4	RSP	12	2-2-g-1+	YES	YES	YES	YES	42.5	Yes	Yes	yes
4097	2016-06-14	166	2016	V336	Yes	67	2.89	0.96	M	NO	222	maiden.entry	A	NO	NO	2014	2	2	2SW			NO	NO	maidenforanrsp	maidenforanrsp		yes	yes	yes
8046	2018-06-11	162	2018	V120	No	82	5.5	1	M	YES	222	second.entry	A	NO	YES	2014	4	4	RSP	13.7	3-2-g-1	YES	YES	YES	YES	44.5	Yes	Yes	yes
4117	2016-06-14	166	2016	V356	Yes	64	NA	NA	F	NO	223	maiden.entry	C	NO	NO	2014	2	2	2SW			NO	NO	maidenforanrsp	maidenforanrsp		yes	yes	yes
6919	2017-07-12	193	2017	V948	No	74	3.49	0.86	F	YES	223	second.entry	C	NO	NO	2014	3	3	RSP	14.4	3-2-g-0+	YES	YES	YES	YES	38.3	Yes	Yes	yes
4120	2016-06-14	166	2016	V359	Yes	79	5.65	1.15	F	NO	224	maiden.entry	A	NO	NO	2014	2	2	2SW			NO	NO	maidenforanrsp	maidenforanrsp		yes	yes	yes
8049	2018-06-11	162	2018	V123	No	96	8.51	0.96	F	YES	224	second.entry	A	NO	NO	2014	4	4	RSP	19.7	2-2-g-1	YES	YES	YES	YES	45.2	Yes	Yes	yes
4136	2016-06-17	169	2016	V375	Yes	69	3	0.91	F	NO	225	maiden.entry	A	NO	NO	2014	2	2	2SW			NO	NO	maidenforanrsp	maidenforanrsp		yes	yes	yes
7958	2018-05-22	142	2018	V31	No	82	5.33	0.97	F	YES	225	second.entry	A	NO	YES	na	NA	NA	RSP			NO	NO	NO.scale	NO.scale		NO	NO	no
4139	2016-06-17	169	2016	V378	Yes	77	3.93	0.86	F	NO	226	maiden.entry	A	NO	NO	2014	2	2	2SW			NO	NO	maidenforanrsp	maidenforanrsp		yes	yes	yes
8071	2018-06-12	163	2018	V145	No	94	7.55	0.91	F	YES	226	second.entry	A	NO	NO	2014	4	4	RSP	12.8	3-2-g-1	YES	YES	YES	YES	46.6	Yes	Yes	yes
4142	2016-06-17	169	2016	V381	Yes	80.5	6.2	1.19	F	NO	227	maiden.entry	A	NO	NO	2013	3	3	MSW			NO	NO	maidenforanrsp	maidenforanrsp		yes	yes	yes
8795	2018-08-10	222	2018	V875	No	92	7.65	0.98	F	YES	227	second.entry	A	NO	NO	2015	3	3	RSP	14.9	3-2-g-0+	YES	YES	YES	YES	42	Yes	Yes	yes
4160	2016-06-18	170	2016	V399	Yes	79	4.505	0.91	F	NO	228	maiden.entry	A	NO	NO	2014	2	2	2SW			NO	NO	maidenforanrsp	maidenforanrsp		yes	yes	yes
7936	2018-05-09	129	2018	V9	No	86	5.83	0.92	F	YES	228	second.entry	A	NO	YES	2015	3	3	RSP	14.2	2-2-g-0+	YES	YES	YES	YES	44.5	Yes	Yes	yes
4172	2016-06-18	170	2016	V411	Yes	74	4	0.99	F	NO	229	maiden.entry	A	NO	NO	2014	2	2	2SW			NO	NO	maidenforanrsp	maidenforanrsp		yes	yes	yes
8064	2018-06-11	162	2018	V138	No	88	6.14	0.9	F	YES	229	second.entry	A	NO	NO	2016	2	2	RSP	13.9	3-1-g-0+	YES	YES	YES	YES	48.7	Yes	Yes	yes
4196	2016-06-19	171	2016	V435	Yes	69	NA	NA	F	NO	230	maiden.entry	A	NO	NO	2014	2	2	2SW			NO	NO	maidenforanrsp	maidenforanrsp		yes	yes	yes
9021	2018-08-16	228	2018	V1104	No	87	7.31	1.11	F	YES	230	second.entry	A	NO	NO	2014	4	4	RSP	18.3	2-2-g-1+	YES	YES	YES	YES	42	Yes	Yes	yes
4203	2016-06-19	171	2016	V442	Yes	62	NA	NA	F	NO	231	maiden.entry	A	NO	NO	2014	2	2	2SW			NO	NO	maidenforanrsp	maidenforanrsp		yes	yes	yes
7985	2018-06-04	155	2018	V58	No	83	5.38	0.94	F	YES	231	second.entry	A	NO	NO	2015	3	3	RSP	12.9	3-2-g-0+	YES	YES	YES	YES	47.4	Yes	Yes	yes
4204	2016-06-19	171	2016	V443	Yes	74	4.15	1.02	F	NO	232	maiden.entry	A	NO	NO	2014	2	2	2SW			NO	NO	maidenforanrsp	maidenforanrsp		yes	yes	yes
7939	2018-05-10	130	2018	V12	No	89.5	6.73	0.94	F	YES	232	second.entry	A	NO	NO	2014	4	4	RSP	14.1	3-2-g-1	YES	YES	YES	YES	47.3	Yes	Yes	yes
4210	2016-06-19	171	2016	V449	Yes	69	NA	NA	F	NO	233	maiden.entry	A	NO	NO	2014	2	2	2SW			NO	NO	maidenforanrsp	maidenforanrsp		yes	yes	yes
8266	2018-06-19	170	2018	V341	No	93	8.57	1.07	F	YES	233	second.entry	A	NO	NO	2014	4	4	RSP	18.5	3-2-g-1	YES	YES	YES	YES	48.6	Yes	Yes	yes
4211	2016-06-19	171	2016	V450	Yes	74	NA	NA	F	NO	234	maiden.entry	C	NO	NO	2014	2	2	2SW	14.6		NO	NO	maidenforanrsp	maidenforanrsp	53.1	yes	yes	yes
6891	2017-07-09	190	2017	V918	No	86	6.24	0.98	F	YES	234	second.entry	C	NO	NO	2014	3	3	RSP	16.1	3-2-g-0+	YES	YES	YES	YES	47.2	Yes	Yes	yes
4237	2016-06-20	172	2016	V476	Yes	81	5.9	1.11	NA	NO	235	maiden.entry	A	NO	NO	2014	2	2	2SW			NO	NO	maidenforanrsp	maidenforanrsp		yes	yes	yes
9336	2018-09-10	253	2018	V1428	No	94	7.14	0.86	F	YES	235	second.entry	A	NO	NO	2014	4	4	RSP	14.6	?-2-g-1+	YES	YES	YES	YES	49	Yes	Yes	yes
4244	2016-06-20	172	2016	V483	Yes	75	NA	NA	F	NO	236	maiden.entry	A	NO	NO	2014	2	2	2SW			NO	NO	maidenforanrsp	maidenforanrsp		yes	yes	yes
8685	2018-08-09	221	2018	V764	No	94	8.29	1	F	YES	236	second.entry	A	NO	NO	2014	4	4	RSP	19	2-2-g-1	YES	YES	YES	YES	51	Yes	Yes	yes
4248	2016-06-20	172	2016	V487	Yes	66	2.8	0.97	M	NO	237	maiden.entry	A	NO	NO	2014	2	2	2SW			NO	NO	maidenforanrsp	maidenforanrsp		yes	yes	yes
8107	2018-06-14	165	2018	V181	No	81	4.46	0.84	M	YES	237	second.entry	A	NO	NO	2015	3	3	RSP	16.4	3-2-g-0+	YES	YES	YES	YES	40.5	Yes	Yes	yes
4255	2016-06-20	172	2016	V494	Yes	80	5.4	1.05	F	NO	238	maiden.entry	C	NO	NO	2014	2	2	2SW			NO	NO	maidenforanrsp	maidenforanrsp		yes	yes	yes
7398	2017-08-04	216	2017	V1432	No	85	5.9	0.96	F	YES	238	second.entry	C	NO	NO	2014	3	3	RSP	12.7	?-2-g-0+	YES	YES	YES	YES	41.4	Yes	Yes	yes
4279	2016-06-21	173	2016	V518	Yes	85	7.19	1.17	F	NO	239	maiden.entry	A	NO	NO	2014	2	2	2SW			NO	NO	maidenforanrsp	maidenforanrsp		yes	yes	yes
8065	2018-06-11	162	2018	V139	No	105	10	0.86	F	YES	239	second.entry	A	NO	NO	2014	4	4	RSP	16.5	2-2-g-1	YES	YES	YES	YES	45.6	Yes	Yes	yes
4293	2016-06-21	173	2016	V532	Yes	76	4.8	1.09	M	NO	240	maiden.entry	A	NO	NO	2014	2	2	2SW			NO	NO	maidenforanrsp	maidenforanrsp		yes	yes	yes
7952	2018-05-16	136	2018	V25	No	89	7.86	1.11	M	YES	240	second.entry	A	NO	NO	2015	3	3	RSP	15.5	3-2-g-0+	YES	YES	YES	YES	42.2	Yes	Yes	yes
4295	2016-06-21	173	2016	V534	Yes	84	7.1	1.2	F	NO	241	maiden.entry	A	NO	NO	2013	3	3	MSW			NO	NO	maidenforanrsp	maidenforanrsp		yes	yes	yes
9360	2018-09-11	254	2018	V1452	No	97	8.03	0.88	F	YES	241	second.entry	A	NO	NO	2013	5	5	RSP	10.8	2-3-g-1+	YES	YES	YES	YES	36.6	Yes	Yes	yes
4297	2016-06-21	173	2016	V536	Yes	76	5.2	1.18	M	NO	242	maiden.entry	A	NO	NO	2014	2	2	2SW			NO	NO	maidenforanrsp	maidenforanrsp		yes	yes	yes
8558	2018-08-06	218	2018	V636	No	97	9.14	1	M	YES	242	second.entry	A	NO	NO	2015	3	3	RSP	14.3	3-2-g-0+	YES	YES	YES	YES	48.4	Yes	Yes	yes
4317	2016-06-21	173	2016	V556	Yes	76	5.1	1.16	F	NO	243	maiden.entry	A	NO	NO	2014	2	2	2SW			NO	NO	maidenforanrsp	maidenforanrsp		yes	yes	yes
8075	2018-06-12	163	2018	V149	No	95.5	7.6	0.87	F	YES	243	second.entry	A	NO	YES	2014	4	4	RSP	12	3-2-g-1	YES	YES	YES	YES	49.8	Yes	Yes	yes
4342	2016-06-21	173	2016	V581	Yes	93	9.1	1.13	F	NO	244	maiden.entry	C	NO	NO	2013	3	3	MSW			NO	NO	maidenforanrsp	maidenforanrsp		yes	yes	yes
7270	2017-08-01	213	2017	V1304	No	100	9.4	0.94	F	YES	244	second.entry	C	NO	NO	2014	3	3	RSP	18.3	2-2-g-0+	YES	YES	YES	YES	48.9	Yes	Yes	yes
4397	2016-06-23	175	2016	V636	Yes	71	3.6	1.01	M	NO	245	maiden.entry	A	NO	NO	2014	2	2	2SW			NO	NO	maidenforanrsp	maidenforanrsp		yes	yes	yes
9001	2018-08-16	228	2018	V1084	No	86	5.58	0.88	M	YES	245	second.entry	A	NO	YES	2014	4	4	RSP	13.4	3-2-g-1+	YES	YES	YES	YES	43.3	Yes	Yes	yes
4417	2016-06-23	175	2016	V656	Yes	76	4.58	1.04	M	NO	246	maiden.entry	A	NO	NO	2014	2	2	2SW			NO	NO	maidenforanrsp	maidenforanrsp		yes	yes	yes
8085	2018-06-13	164	2018	V159	No	88	6.41	0.94	M	YES	246	second.entry	A	NO	NO	2015	3	3	RSP	13	2-2-g-0+	YES	YES	YES	YES	45.4	Yes	Yes	yes
4432	2016-06-23	175	2016	V671	Yes	81	NA	NA	F	NO	247	maiden.entry	A	NO	NO	2014	2	2	2SW			NO	NO	maidenforanrsp	maidenforanrsp		yes	yes	yes
8215	2018-06-19	170	2018	V290	No	100.5	10.3	1.01	F	YES	247	second.entry	A	NO	NO	2014	4	4	RSP	13.4	3-2-g-1+	YES	YES	YES	YES	45.3	Yes	Yes	yes
4473	2016-06-24	176	2016	V712	Yes	77	4.85	1.06	F	NO	248	maiden.entry	C	NO	NO	2014	2	2	2SW			NO	NO	maidenforanrsp	maidenforanrsp		yes	yes	yes
7177	2017-07-31	212	2017	V1211	No	82	4.58	0.83	F	YES	248	second.entry	C	NO	NO	2014	3	3	RSP	16.1	3-2-g-0+	YES	YES	YES	YES	43.6	Yes	Yes	yes
4490	2016-06-24	176	2016	V729	Yes	85	7.4	1.2	F	NO	249	maiden.entry	A	NO	NO	2014	2	2	2SW			NO	NO	maidenforanrsp	maidenforanrsp		yes	yes	yes
8844	2018-08-10	222	2018	V925	No	100.5	10.43	1.03	F	YES	249	second.entry	A	NO	NO	2014	4	4	RSP	16.4	3-2-g-1+	YES	YES	YES	YES	49	Yes	Yes	yes
4512	2016-06-25	177	2016	V751	Yes	81	6.21	1.17	F	NO	250	maiden.entry	A	NO	NO	2014	2	2	2SW			NO	NO	maidenforanrsp	maidenforanrsp		yes	yes	yes
9027	2018-08-16	228	2018	V1110	No	96	9.03	1.02	F	YES	250	second.entry	A	YES	NO	2015	3	3	RSP	13.2	2-1-g-1+	YES	YES	YES	YES	56.5	Yes	Yes	yes
4526	2016-06-25	177	2016	V765	Yes	70	3.26	0.95	M	NO	251	maiden.entry	A	NO	NO	2014	2	2	2SW			NO	NO	maidenforanrsp	maidenforanrsp		yes	yes	yes
7929	2018-04-25	115	2018	V2	No	87	6.43	0.98	M	YES	251	second.entry	A	NO	NO	2014	4	4	RSP	15.3	3-2-g-1	YES	YES	YES	YES	37.3	Yes	Yes	yes
4539	2016-06-25	177	2016	V778	Yes	75	NA	NA	F	NO	252	maiden.entry	C*	NO	NO	2014	2	2	2SW			NO	NO	maidenforanrsp	maidenforanrsp		yes	yes	yes
8918	2018-08-11	223	2018	V999	No	96	9.05	1.02	F	YES	252	second.entry	C*	NO	NO	2014	4	4	RSP	13.7	2-2-g-1	YES	YES	YES	YES	49.3	Yes	Yes	yes
2107	2019-08-19	231	2019	V1011	No	97.5	8.09	0.9	F	YES	252	third.entry	X	NO	NO	2015	4	4	RSP	11	?-2-g-1	YES	YES	YES	YES	45.4	Yes	Yes	yes
4544	2016-06-26	178	2016	V783	Yes	72	4.1	1.1	F	NO	253	maiden.entry	A	NO	NO	2014	2	2	2SW			NO	NO	maidenforanrsp	maidenforanrsp		yes	yes	yes
9410	2018-09-15	258	2018	V1502	No	89	6.26	0.89	F	YES	253	second.entry	A	NO	NO	2014	4	4	RSP	19.3	3-2-g-1+	YES	YES	YES	YES	44.8	Yes	Yes	yes
4555	2016-06-26	178	2016	V794	Yes	96	9.1	1.03	F	NO	254	maiden.entry	A	NO	NO	2013	3	3	MSW			NO	NO	maidenforanrsp	maidenforanrsp		yes	yes	yes
9394	2018-09-14	257	2018	V1486	No	107	10.3	0.84	F	YES	254	second.entry	A	NO	YES	2013	5	5	RSP	15.8	3-3-g-1	YES	YES	YES	YES	50.8	Yes	Yes	yes
4566	2016-06-26	178	2016	V805	Yes	79	5.1	1.03	M	NO	255	maiden.entry	A	NO	NO	2014	2	2	2SW			NO	NO	maidenforanrsp	maidenforanrsp		yes	yes	yes
8062	2018-06-11	162	2018	V136	No	97	8.28	0.91	M	YES	255	second.entry	A	NO	NO	2014	4	4	RSP	16.9	2-2-g-1	YES	YES	YES	YES	44.1	Yes	Yes	yes
4567	2016-06-26	178	2016	V806	Yes	75	4.7	1.11	F	NO	256	maiden.entry	A	NO	NO	2014	2	2	2SW			NO	NO	maidenforanrsp	maidenforanrsp		yes	yes	yes
8028	2018-06-11	162	2018	V102	No	95	8.07	0.94	F	YES	256	second.entry	A	NO	NO	2014	4	4	RSP	15.3	3-2-g-1+	YES	YES	YES	YES	38.7	Yes	Yes	yes
4570	2016-06-26	178	2016	V809	Yes	85	6.9	1.12	F	NO	257	maiden.entry	A	NO	NO	2013	3	3	MSW			NO	NO	maidenforanrsp	maidenforanrsp		yes	yes	yes
9415	2018-09-15	258	2018	V1507	No	98	8.47	0.9	F	YES	257	second.entry	A	NO	NO	2014	4	4	RSP	13.4	2-3-g-0+	YES	YES	YES	YES	40	Yes	Yes	yes
4573	2016-06-26	178	2016	V812	Yes	77	5.3	1.16	F	NO	258	maiden.entry	A	NO	NO	2014	2	2	2SW			NO	NO	maidenforanrsp	maidenforanrsp		yes	yes	yes
8763	2018-08-10	222	2018	V842	No	91	6.92	0.92	F	YES	258	second.entry	A	NO	NO	2014	4	4	RSP	13.5	3-2-g-1+	YES	YES	YES	YES	33.7	Yes	Yes	yes
4590	2016-06-27	179	2016	V829	Yes	79	NA	NA	F	NO	259	maiden.entry	A	NO	NO	2014	2	2	2SW			NO	NO	maidenforanrsp	maidenforanrsp		yes	yes	yes
9227	2018-08-22	234	2018	V1313	No	99	8.37	0.86	F	YES	259	second.entry	A	NO	NO	2014	4	4	RSP	12.8	2-2-g-1+	YES	YES	YES	YES	42.7	Yes	Yes	yes
4595	2016-06-27	179	2016	V834	Yes	79	5.13	1.04	F	NO	260	maiden.entry	A	NO	NO	2014	2	2	2SW			NO	NO	maidenforanrsp	maidenforanrsp		yes	yes	yes
8118	2018-06-15	166	2018	V193	No	93	9.13	1.14	F	YES	260	second.entry	A	NO	NO	2014	4	4	RSP	16.6	2-2-g-1	YES	YES	YES	YES	52	Yes	Yes	yes
4604	2016-06-27	179	2016	V843	Yes	72	NA	NA	M	NO	261	maiden.entry	A	NO	NO	2014	2	2	2SW			NO	NO	maidenforanrsp	maidenforanrsp		yes	yes	yes
8001	2018-06-07	158	2018	V74	No	89	6.53	0.93	M	YES	261	second.entry	A	NO	NO	2014	4	4	RSP	15.4	3-2-g-1	YES	YES	YES	YES	41.8	Yes	Yes	yes
4669	2016-06-28	180	2016	V908	Yes	80	5.3	1.04	F	NO	262	maiden.entry	A	NO	NO	2014	2	2	2SW			NO	NO	maidenforanrsp	maidenforanrsp		yes	yes	yes
7998	2018-06-06	157	2018	V71	No	94	8.11	0.98	F	YES	262	second.entry	A	NO	NO	2014	4	4	RSP	14.3	2-2-g-1	YES	YES	YES	YES	41.3	Yes	Yes	yes
4670	2016-06-28	180	2016	V909	Yes	78	5.18	1.09	F	NO	263	maiden.entry	A	NO	NO	2014	2	2	2SW			NO	NO	maidenforanrsp	maidenforanrsp		yes	yes	yes
8254	2018-06-19	170	2018	V329	No	95.5	9.14	1.05	F	YES	263	second.entry	A	NO	NO	2014	4	4	RSP	11.7	2-2-g-1+	YES	YES	YES	YES	40.8	Yes	Yes	yes
4679	2016-06-28	180	2016	V918	Yes	75	4.73	1.12	F	NO	264	maiden.entry	A	NO	NO	2014	2	2	2SW			NO	NO	maidenforanrsp	maidenforanrsp		yes	yes	yes
8080	2018-06-12	163	2018	V154	No	93	7.05	0.88	F	YES	264	second.entry	A	NO	NO	2014	4	4	RSP	11.6	2-2-g-1	YES	YES	YES	YES	40.4	Yes	Yes	yes
4695	2016-06-28	180	2016	V934	Yes	75	4.17	0.99	F	NO	265	maiden.entry	C*	NO	NO	2014	2	2	2SW			NO	NO	maidenforanrsp	maidenforanrsp		yes	yes	yes
9211	2018-08-22	234	2018	V1297	No	81	3.75	0.71	F	YES	265	second.entry	C*	NO	NO	2015	3	3	RSP	9.8	2-2-g-0+	YES	YES	YES	YES	39.9	Yes	Yes	yes
2231	2019-08-23	235	2019	V1075	No	83.5	4.35	0.7	F	YES	265	third.entry	X	NO	NO	2015	4	4	RSP	10.8	2-2-g-1	YES	YES	YES	YES	39.61	Yes	Yes	yes
4698	2016-06-28	180	2016	V937	Yes	65	2.5	0.91	F	NO	266	maiden.entry	A	YES	NO	2014	2	2	2SW			NO	NO	maidenforanrsp	maidenforanrsp		yes	yes	yes
8120	2018-06-15	166	2018	V195	No	82	5.56	1.01	F	YES	266	second.entry	A	NO	NO	2016	2	2	RSP	13.5		NO	NO	NO.scale	NO.scale	44.3	Yes	Yes	yes
4716	2016-06-30	182	2016	V955	Yes	79	NA	NA	F	NO	267	maiden.entry	A	NO	NO	2014	2	2	2SW			NO	NO	maidenforanrsp	maidenforanrsp		yes	yes	yes
8026	2018-06-11	162	2018	V100	No	100	10.18	1.02	F	YES	267	second.entry	A	NO	NO	2014	4	4	RSP			NO	NO	NO.scale	NO.scale		Yes	Yes	yes
4808	2016-07-02	184	2016	V1047	Yes	75	4	0.95	F	NO	268	maiden.entry	A	NO	NO	2014	2	2	2SW			NO	NO	maidenforanrsp	maidenforanrsp		yes	yes	yes
8786	2018-08-10	222	2018	V866	No	95	7.52	0.88	F	YES	268	second.entry	A	NO	NO	2015	3	3	RSP	11.4	2-2-g-0+	YES	YES	YES	YES	43.4	Yes	Yes	yes
4814	2016-07-02	184	2016	V1053	Yes	76	4.1	0.93	F	NO	269	maiden.entry	A	NO	NO	2014	2	2	2SW			NO	NO	maidenforanrsp	maidenforanrsp		yes	yes	yes
8033	2018-06-11	162	2018	V107	No	89	6.71	0.95	F	YES	269	second.entry	A	NO	NO	2014	4	4	RSP	15.1	3-2-g-1	YES	YES	YES	YES	39.1	Yes	Yes	yes
4858	2016-07-02	184	2016	V1098	Yes	62	NA	NA	F	NO	270	maiden.entry	A	NO	NO	2014	2	2	2SW			NO	NO	maidenforanrsp	maidenforanrsp		yes	yes	yes
8831	2018-08-10	222	2018	V911	No	84.5	6.1	1.01	F	YES	270	second.entry	A	NO	NO	2014	4	4	RSP	10.8	3-2-g-1+	YES	YES	YES	YES	39.3	Yes	Yes	yes
4863	2016-07-03	185	2016	V1103	Yes	65	2.9	1.06	F	NO	271	maiden.entry	C	NO	NO	2014	2	2	2SW			NO	NO	maidenforanrsp	maidenforanrsp		yes	yes	yes
7187	2017-07-31	212	2017	V1221	No	73	3.45	0.89	F	YES	271	second.entry	C	NO	NO	2014	3	3	RSP	14.1	3-2-g-0+	YES	YES	YES	YES	40.8	Yes	Yes	yes
9095	2018-08-17	229	2018	V1179	No	75	4.05	0.96	F	YES	271	third.entry	X	NO	NO	2014	4	4	RSP	13.7	3-2-g-1+	YES	YES	YES	YES	41.3	Yes	Yes	yes
4864	2016-07-03	185	2016	V1104	Yes	68	3.18	1.01	F	NO	272	maiden.entry	A	NO	NO	2014	2	2	2SW			NO	NO	maidenforanrsp	maidenforanrsp		yes	yes	yes
8032	2018-06-11	162	2018	V106	No	93	7.9	0.98	F	YES	272	second.entry	A	NO	NO	2014	4	4	RSP	16.7	3-2-g-1+	YES	YES	YES	YES	48.1	Yes	Yes	yes
4920	2016-07-04	186	2016	V1160	Yes	79	4.5	0.91	M	NO	273	maiden.entry	A	NO	NO	2014	2	2	2SW	17.2		NO	NO	maidenforanrsp	maidenforanrsp	42.5	yes	yes	yes
8098	2018-06-14	165	2018	V172	No	96	6.8	0.77	M	YES	273	second.entry	A	NO	YES	2015	3	3	RSP	19.6	3-2-g-0+	YES	YES	YES	YES	47.1	Yes	Yes	yes
4922	2016-07-04	186	2016	V1162	Yes	78	5.5	1.16	M	NO	274	maiden.entry	A	NO	NO	2014	2	2	2SW			NO	NO	maidenforanrsp	maidenforanrsp		yes	yes	yes
8222	2018-06-19	170	2018	V297	No	91	7.55	1	M	YES	274	second.entry	A	NO	NO	2014	4	4	RSP	13	3-2-g-1	YES	YES	YES	YES	45.4	Yes	Yes	yes
4929	2016-07-04	186	2016	V1169	Yes	74	4.1	1.01	F	NO	275	maiden.entry	A	NO	NO	2014	2	2	2SW			NO	NO	maidenforanrsp	maidenforanrsp		yes	yes	yes
8871	2018-08-10	222	2018	V952	No	89	6.8	0.96	F	YES	275	second.entry	A	NO	NO	2014	4	4	RSP	15.8	3-2-g-1+	YES	YES	YES	YES	45.1	Yes	Yes	yes
4931	2016-07-04	186	2016	V1171	Yes	75	3.9	0.92	F	NO	276	maiden.entry	A	NO	NO	2014	2	2	2SW			NO	NO	maidenforanrsp	maidenforanrsp		yes	yes	yes
8019	2018-06-09	160	2018	V92	No	91	7.23	0.96	F	YES	276	second.entry	A	NO	NO	2014	4	4	RSP	13	3-2-g-1	YES	YES	YES	YES	46.6	Yes	Yes	yes
4935	2016-07-05	187	2016	V1175	Yes	87	7.7	1.17	F	NO	277	maiden.entry	A*	NO	NO	2014	2	2	2SW			NO	NO	maidenforanrsp	maidenforanrsp		yes	yes	yes
2102	2019-08-19	231	2019	V1006	No	103	11.27	1	F	YES	277	second.entry	A*	NO	NO	2014	5	5	RSP	13.3	2-2-2g-1+	YES	YES	YES	YES	44.19	Yes	Yes	yes
4938	2016-07-05	187	2016	V1178	Yes	85	NA	NA	F	NO	278	maiden.entry	A	NO	NO	2014	2	2	2SW			NO	NO	maidenforanrsp	maidenforanrsp		yes	yes	yes
8097	2018-06-14	165	2018	V171	No	104	10.93	0.97	F	YES	278	second.entry	A	NO	YES	2014	4	4	RSP	24.7	3-2-g-1	YES	YES	YES	YES	57	Yes	Yes	yes
4952	2016-07-05	187	2016	V1192	Yes	69	3.29	1	F	NO	279	maiden.entry	A	NO	NO	2014	2	2	2SW			NO	NO	maidenforanrsp	maidenforanrsp		yes	yes	yes
8115	2018-06-14	165	2018	V190	No	81	4.96	0.93	F	YES	279	second.entry	A	NO	NO	2015	3	3	RSP	14.1	0-2-g-0+	YES	YES	YES	YES	42.4	Yes	Yes	yes
4990	2016-07-06	188	2016	V1230	Yes	77	4.7	1.03	F	NO	280	maiden.entry	A	NO	NO	2014	2	2	2SW	16.9		NO	NO	maidenforanrsp	maidenforanrsp	43.3	yes	yes	yes
9438	2018-09-15	258	2018	V1530	No	93	7.31	0.91	F	YES	280	second.entry	A	NO	NO	2014	4	4	RSP	16.9	3-2-g-1+	YES	YES	YES	YES	47	Yes	Yes	yes
5020	2016-07-11	193	2016	V1260	Yes	93	8.5	1.06	F	NO	281	maiden.entry	C	NO	NO	2013	3	3	MSW	18.5		NO	NO	maidenforanrsp	maidenforanrsp	45.8	yes	yes	yes
7529	2017-08-07	219	2017	V1564	No	99.5	8.3	0.84	F	YES	281	second.entry	C	NO	NO	2013	4	4	RSP	18.3	2-2-g-0+	YES	YES	YES	YES	48.5	Yes	Yes	yes
5023	2016-07-11	193	2016	V1263	Yes	72	4.01	1.07	M	NO	282	maiden.entry	A	NO	NO	2014	2	2	2SW			NO	NO	maidenforanrsp	maidenforanrsp		yes	yes	yes
7981	2018-06-04	155	2018	V54	No	90	7.64	1.05	M	YES	282	second.entry	A	NO	YES	2014	4	4	RSP	15.1	2-2-g-1	YES	YES	YES	YES	39.3	Yes	Yes	yes
5036	2016-07-11	193	2016	V1276	Yes	75	4.7	1.11	F	NO	283	maiden.entry	A	NO	NO	2014	2	2	2SW			NO	NO	maidenforanrsp	maidenforanrsp		yes	yes	yes
7950	2018-05-16	136	2018	V23	No	94	8.67	1.04	F	YES	283	second.entry	A	NO	YES	na	NA	NA	RSP			NO	NO	NO.scale	NO.scale		NO	NO	no
5050	2016-07-12	194	2016	V1290	Yes	51	1.3	0.98	F	NO	284	maiden.entry	C	NO	NO	2015	1	1	1SW	13.4		NO	NO	maidenforanrsp	maidenforanrsp	42.7	yes	yes	yes
6862	2017-07-08	189	2017	V889	No	64	2.54	0.97	F	YES	284	second.entry	C	NO	NO	2015	2	2	RSP	13.4	3-1-g-0+	YES	YES	YES	YES	42.7	Yes	Yes	yes
5087	2016-07-14	196	2016	V1327	Yes	48	1.1	0.99	M	NO	285	maiden.entry	C	NO	NO	2015	1	1	1SW			NO	NO	maidenforanrsp	maidenforanrsp		yes	yes	yes
6547	2017-06-20	171	2017	V573	No	63	2.74	1.1	M	YES	285	second.entry	C	NO	NO	2015	2	2	RSP	16.7	3-1-g-0+	YES	YES	YES	YES	40	Yes	Yes	yes
5105	2016-07-17	199	2016	V1345	Yes	75	3.3	0.78	F	NO	286	maiden.entry	A	NO	NO	2014	2	2	2SW			NO	NO	maidenforanrsp	maidenforanrsp		yes	yes	yes
9031	2018-08-16	228	2018	V1114	No	86	5.74	0.9	F	YES	286	second.entry	A	NO	NO	2015	3	3	RSP	12	3-2-g-0+	YES	YES	YES	YES	40.4	Yes	Yes	yes
5108	2016-07-17	199	2016	V1348	Yes	84	6.5	1.1	F	NO	287	maiden.entry	A	NO	NO	2014	2	2	2SW			NO	NO	maidenforanrsp	maidenforanrsp		yes	yes	yes
8313	2018-06-24	175	2018	V388	No	97	9.01	0.99	F	YES	287	second.entry	A	NO	NO	2015	3	3	RSP	15.6	2-2-g-0+	YES	YES	YES	YES	46.1	Yes	Yes	yes
5148	2016-07-17	199	2016	V1388	Yes	80	NA	NA	F	NO	288	maiden.entry	A	NO	NO	2014	2	2	2SW			NO	NO	maidenforanrsp	maidenforanrsp		yes	yes	yes
8264	2018-06-19	170	2018	V339	No	96.5	9.73	1.08	F	YES	288	second.entry	A	NO	NO	2014	4	4	RSP	15.8	3-2-g-1+	YES	YES	YES	YES	53.1	Yes	Yes	yes
5174	2016-07-17	199	2016	V1414	Yes	71	4.3	1.2	M	NO	289	maiden.entry	A	NO	NO	2014	2	2	2SW			NO	NO	maidenforanrsp	maidenforanrsp		yes	yes	yes
8812	2018-08-10	222	2018	V892	No	94	7.4	0.89	M	YES	289	second.entry	A	NO	NO	2014	4	4	RSP	12.1	2/3-2-g-1+	YES	YES	YES	YES	42	Yes	Yes	yes
5182	2016-07-18	200	2016	V1422	Yes	87	7.9	1.2	F	NO	290	maiden.entry	A	NO	NO	2013	3	3	MSW			NO	NO	maidenforanrsp	maidenforanrsp		yes	yes	yes
8012	2018-06-09	160	2018	V85	No	104	10.95	0.97	F	YES	290	second.entry	A	NO	NO	2013	5	5	RSP	16.4	2-3-g-1	YES	YES	YES	YES	51.2	Yes	Yes	yes
5191	2016-07-18	200	2016	V1431	Yes	74	3.9	0.96	M	NO	291	maiden.entry	A	NO	NO	2014	2	2	2SW			NO	NO	maidenforanrsp	maidenforanrsp		yes	yes	yes
8058	2018-06-11	162	2018	V132	No	85	6.86	1.12	M	YES	291	second.entry	A	NO	NO	2015	3	3	RSP	16.1	2-2-g-0+	YES	YES	YES	YES	43.3	Yes	Yes	yes
5192	2016-07-18	200	2016	V1432	Yes	81	5.1	0.96	F	NO	292	maiden.entry	A	NO	NO	2014	2	2	2SW			NO	NO	maidenforanrsp	maidenforanrsp		yes	yes	yes
8146	2018-06-16	167	2018	V221	No	93	7.27	0.9	F	YES	292	second.entry	A	NO	NO	2014	4	4	RSP	18.8	2-2-g-1	YES	YES	YES	YES	52.7	Yes	Yes	yes
5227	2016-07-20	202	2016	V1467	Yes	56	1.6	0.91	M	NO	293	maiden.entry	C	NO	NO	2015	1	1	1SW			NO	NO	maidenforanrsp	maidenforanrsp		yes	yes	yes
6545	2017-06-19	170	2017	V571	No	68	3.29	1.05	M	YES	293	second.entry	C	NO	NO	2015	2	2	RSP	15.8	3-1-g-0+	YES	YES	YES	YES	43.6	Yes	Yes	yes
5252	2016-07-22	204	2016	V1492	Yes	52	1.3	0.92	M	NO	294	maiden.entry	C	NO	NO	2015	1	1	1SW			NO	NO	maidenforanrsp	maidenforanrsp		yes	yes	yes
7175	2017-07-31	212	2017	V1209	No	62	2.15	0.9	M	YES	294	second.entry	C	NO	NO	2015	2	2	RSP	14.1	3-1-g-0+	YES	YES	YES	YES	43.6	Yes	Yes	yes
5288	2016-07-26	208	2016	V1528	Yes	87	NA	NA	F	NO	295	maiden.entry	C	NO	NO	2014	2	2	2SW			NO	NO	maidenforanrsp	maidenforanrsp		yes	yes	yes
7845	2017-10-02	275	2017	V1880	No	94	8.8	1.06	F	YES	295	second.entry	C	NO	NO	2013	4	4	RSP	11.7	2-2-g-1+	YES	YES	YES	YES	43.1	Yes	Yes	yes
5309	2016-07-27	209	2016	V1549	Yes	88	6.53	0.96	F	NO	296	maiden.entry	A	NO	NO	2014	2	2	2SW			NO	NO	maidenforanrsp	maidenforanrsp		yes	yes	yes
8053	2018-06-11	162	2018	V127	No	100	9.69	0.97	F	YES	296	second.entry	A	NO	NO	2014	4	4	RSP	12.8	2-2-g-1	YES	YES	YES	YES	52.4	Yes	Yes	yes
5344	2016-07-28	210	2016	V1584	Yes	80	4.6	0.9	F	NO	297	maiden.entry	A	NO	NO	2014	2	2	2SW			NO	NO	maidenforanrsp	maidenforanrsp		yes	yes	yes
9014	2018-08-16	228	2018	V1097	No	91	7.19	0.95	F	YES	297	second.entry	A	NO	NO	2014	4	4	RSP	10.9	2-2-g-1+	YES	YES	YES	YES	39.9	Yes	Yes	yes
5361	2016-07-28	210	2016	V1601	Yes	80	4.1	0.8	F	NO	298	maiden.entry	A	NO	NO	2014	2	2	2SW			NO	NO	maidenforanrsp	maidenforanrsp		yes	yes	yes
8555	2018-08-06	218	2018	V633	No	93	6.27	0.78	F	YES	298	second.entry	A	NO	NO	2015	3	3	RSP	14.5	3-2-g-0+	YES	YES	YES	YES	44.3	Yes	Yes	yes
5389	2016-07-28	210	2016	V1629	Yes	75	4.3	1.02	F	NO	299	maiden.entry	A	NO	NO	2014	2	2	2SW			NO	NO	maidenforanrsp	maidenforanrsp		yes	yes	yes
7993	2018-06-05	156	2018	V66	No	87	6.38	0.97	F	YES	299	second.entry	A	NO	NO	2014	4	4	RSP	17.1	3-2-g-1	YES	YES	YES	YES	41.4	Yes	Yes	yes
5396	2016-07-28	210	2016	V1636	Yes	77	4.4	0.96	F	NO	300	maiden.entry	A	NO	NO	2014	2	2	2SW			NO	NO	maidenforanrsp	maidenforanrsp		yes	yes	yes
9097	2018-08-17	229	2018	V1182	No	89	7.19	1.02	F	YES	300	second.entry	A	NO	NO	2014	4	4	RSP	13.1	2-2-g-1+	YES	YES	YES	YES	41.1	Yes	Yes	yes
5409	2016-07-28	210	2016	V1649	Yes	74	3.8	0.94	F	NO	301	maiden.entry	C	NO	NO	2014	2	2	2SW			NO	NO	maidenforanrsp	maidenforanrsp		yes	yes	yes
7423	2017-08-05	217	2017	V1457	No	81.5	5.45	1.01	F	YES	301	second.entry	C	NO	NO	2014	3	3	RSP	16	4-2-g-0+	YES	YES	YES	YES	43.9	Yes	Yes	yes
5466	2016-07-30	212	2016	V1706	Yes	77	3.75	0.82	F	NO	302	maiden.entry	C	NO	NO	2014	2	2	2SW			NO	NO	maidenforanrsp	maidenforanrsp		yes	yes	yes
7314	2017-08-02	214	2017	V1348	No	81	5.4	1.02	F	YES	302	second.entry	C	NO	YES	2014	3	3	RSP	13.7	3-2-g-0+	YES	YES	YES	YES	45	Yes	Yes	yes
5470	2016-07-30	212	2016	V1710	Yes	81	5	0.94	M	NO	303	maiden.entry	A	NO	NO	2014	2	2	2SW	12.7		NO	NO	maidenforanrsp	maidenforanrsp	48.8	yes	yes	yes
8978	2018-08-16	228	2018	V1061	No	90	7.04	0.97	M	YES	303	second.entry	A	NO	YES	2014	4	4	RSP	13.2	2-2-g-1+	YES	YES	YES	YES	49.8	Yes	Yes	yes
5502	2016-07-31	213	2016	V1742	Yes	73	3.6	0.93	F	NO	304	maiden.entry	A	NO	NO	2014	2	2	2SW			NO	NO	maidenforanrsp	maidenforanrsp		yes	yes	yes
7992	2018-06-05	156	2018	V65	No	90.5	6.85	0.92	F	YES	304	second.entry	A	NO	NO	2014	4	4	RSP	13	3-2-g-1	YES	YES	YES	YES	44.7	Yes	Yes	yes
5518	2016-07-31	213	2016	V1758	Yes	75	4.05	0.96	F	NO	305	maiden.entry	A	NO	NO	2014	2	2	2SW			NO	NO	maidenforanrsp	maidenforanrsp		yes	yes	yes
9329	2018-09-10	253	2018	V1421	No	89	6.45	0.91	F	YES	305	second.entry	A	NO	NO	2014	4	4	RSP	18.4	3-2-g-1+	YES	YES	YES	YES	44.4	Yes	Yes	yes
5523	2016-07-31	213	2016	V1763	Yes	83	5.2	0.91	F	NO	306	maiden.entry	A	NO	NO	2014	2	2	2SW			NO	NO	maidenforanrsp	maidenforanrsp		yes	yes	yes
9091	2018-08-17	229	2018	V1175	No	96	8.23	0.93	F	YES	306	second.entry	A	NO	NO	2014	4	4	RSP	11.9	3-2-g-1+	YES	YES	YES	YES	43.6	Yes	Yes	yes
5574	2016-08-01	214	2016	V1814	Yes	58	1.8	0.92	M	NO	307	maiden.entry	A	YES	NO	2015	1	1	1SW			NO	NO	maidenforanrsp	maidenforanrsp		yes	yes	yes
9019	2018-08-16	228	2018	V1102	No	86	5.5	0.86	M	YES	307	second.entry	A	NO	NO	2016	2	2	RSP	10.9	2-1-g-0+	YES	YES	YES	YES	44.2	Yes	Yes	yes
5618	2016-08-03	216	2016	V1858	Yes	79	NA	NA	M	NO	308	maiden.entry	A	NO	NO	2014	2	2	2SW			NO	NO	maidenforanrsp	maidenforanrsp		yes	yes	yes
8233	2018-06-19	170	2018	V308	No	97	9.07	0.99	M	YES	308	second.entry	A	NO	NO	2015	3	3	RSP	17.6	3-2-g-0+	YES	YES	YES	YES	41.3	Yes	Yes	yes
5665	2016-08-08	221	2016	V1905	Yes	49	1	0.85	M	NO	309	maiden.entry	A	NO	NO	2015	1	1	1SW			NO	NO	maidenforanrsp	maidenforanrsp		yes	yes	yes
8271	2018-06-20	171	2018	V346	No	74	4.16	1.03	M	YES	309	second.entry	A	NO	NO	2015	3	3	RSP	15.3	3-1-g-1+	YES	YES	YES	YES	39.3	Yes	Yes	yes
5679	2016-08-08	221	2016	V1919	Yes	85	5.3	0.86	F	NO	310	maiden.entry	A	NO	NO	2014	2	2	2SW			NO	NO	maidenforanrsp	maidenforanrsp		yes	yes	yes
8813	2018-08-10	222	2018	V893	No	102	8.65	0.82	F	YES	310	second.entry	A	NO	NO	2014	4	4	RSP	10.2	3-2-g-1+	YES	YES	YES	YES	40.6	Yes	Yes	yes
5684	2016-08-08	221	2016	V1924	Yes	79	5.1	1.03	M	NO	311	maiden.entry	A	NO	NO	2014	2	2	2SW			NO	NO	maidenforanrsp	maidenforanrsp		yes	yes	yes
8652	2018-08-09	221	2018	V731	No	95	9.43	1.1	M	YES	311	second.entry	A	NO	NO	2014	4	4	RSP	14.5	2/3-2-g-1+	YES	YES	YES	YES	44.2	Yes	Yes	yes
5738	2016-08-26	239	2016	V1978	Yes	67	2.3	0.76	M	NO	312	maiden.entry	A	NO	NO	2014	2	2	2SW			NO	NO	maidenforanrsp	maidenforanrsp		yes	yes	yes
8868	2018-08-10	222	2018	V949	No	75	4.25	1.01	M	YES	312	second.entry	A	NO	NO	na	NA	NA	RSP			NO	NO	NO.scale	NO.scale		Yes	not.possible	no
5762	2016-08-31	244	2016	V2002	Yes	84	5.7	0.96	F	NO	313	maiden.entry	A	NO	NO	2014	2	2	2SW			NO	NO	maidenforanrsp	maidenforanrsp		yes	yes	yes
9191	2018-08-20	232	2018	V1276	No	99	9.21	0.95	F	YES	313	second.entry	A	NO	NO	2014	4	4	RSP	12.8	2-2-g-1+	YES	YES	YES	YES	38	Yes	Yes	yes
5776	2016-09-01	245	2016	V2016	Yes	95	8	0.93	F	NO	314	maiden.entry	A	NO	NO	2011	3	5	MSW		?-3-g-1+	yes	yes	No.Genetic	No.Genetic		yes	yes	yes
9030	2018-08-16	228	2018	V1113	No	101	11.05	1.07	F	YES	314	second.entry	A	NO	NO	2014	4	4	RSP	10.4	2-2-2g-0+	YES	YES	YES	YES	43.3	Yes	Yes	yes
5791	2016-09-01	245	2016	V2031	Yes	80	4.8	0.94	F	NO	315	maiden.entry	A	NO	NO	2014	2	2	2SW			NO	NO	maidenforanrsp	maidenforanrsp		yes	yes	yes
9012	2018-08-16	228	2018	V1095	No	95	8.2	0.96	F	YES	315	second.entry	A	NO	NO	2014	4	4	RSP	11.7	2-2-g-1+	YES	YES	YES	YES	44.4	Yes	Yes	yes
5809	2016-09-03	247	2016	V2049	Yes	81	5.1	0.96	F	NO	316	maiden.entry	C	NO	NO	2014	2	2	2SW			NO	NO	maidenforanrsp	maidenforanrsp		yes	yes	yes
7343	2017-08-02	214	2017	V1377	No	87	6.79	1.03	F	YES	316	second.entry	C	NO	NO	2014	3	3	RSP	14.5	?	NO	NO	NO.scale	YES	45.3	Yes	Yes	yes
5860	2016-09-11	255	2016	V2100	Yes	59	1.9	0.93	M	NO	317	maiden.entry	C	NO	NO	2014	2	2	2SW	15		NO	NO	maidenforanrsp	maidenforanrsp	30.8	yes	yes	yes
7294	2017-08-02	214	2017	V1328	No	68.5	2.82	0.88	M	YES	317	second.entry	C	NO	NO	2015	2	2	RSP	12.4	2-1-g-0+	YES	YES	YES	YES	29.4	Yes	Yes	yes
5877	2016-09-13	257	2016	V2117	Yes	55	NA	NA	M	NO	318	maiden.entry	C	NO	NO	2015	1	1	1SW			NO	NO	maidenforanrsp	maidenforanrsp		yes	yes	yes
7245	2017-08-01	213	2017	V1279	No	71	3.15	0.88	M	YES	318	second.entry	C	NO	NO	2015	2	2	RSP	15.4	3-1-g-0+	YES	YES	YES	YES	45.8	Yes	Yes	yes
5917	2016-10-27	301	2016	V2157	Yes	61	1.8	0.79	NA	NO	319	maiden.entry	C	NO	NO	2014	2	2	2SW		2-1-g-0+	yes	yes	No.Genetic	No.Genetic		yes	yes	yes
7797	2017-09-11	254	2017	V1832	No	64.5	2.52	0.94	F	YES	319	second.entry	C	NO	NO	2014	3	3	RSP	12.1	2-1-2g-0+	YES	YES	YES	YES	44.1	Yes	Yes	yes
5954	2016-11-03	308	2016	V2194	Yes	81	4.1	0.77	F	NO	320	maiden.entry	A	NO	NO	2014	2	2	2SW			NO	NO	maidenforanrsp	maidenforanrsp		yes	yes	yes
9375	2018-09-12	255	2018	V1467	No	98	7.39	0.79	F	YES	320	second.entry	A	YES	NO	2014	4	4	RSP	15.2	2-2-g-1+	YES	YES	YES	YES	39.4	Yes	Yes	yes
5978	2017-04-26	116	2017	V3	Yes	99	11.45	1.18	F	NO	321	maiden.entry	A	NO	NO	2014	3	3	MSW	13.2		NO	NO	maidenforanrsp	maidenforanrsp	47.3	Yes	Yes	yes
15	2019-05-13	133	2019	V7	No	109	12.86	1	F	YES	321	second.entry	A	NO	NO	2014	5	5	RSP	14.7	3-3-g-1	YES	YES	YES	YES	47.44	Yes	Yes	yes
6009	2017-05-16	136	2017	V34	Yes	80.5	6.04	1.16	F	NO	322	maiden.entry	C	NO	NO	2013	4	4	MSW	11.4	2-2-g-1+	YES	YES	No.Genetic	No.Genetic	44.9	Yes	Yes	yes
8950	2018-08-14	226	2018	V1032	No	80.5	3.89	0.75	F	YES	322	second.entry	C	NO	NO	2014	4	4	RSP	8.2	3-2-g-1+	YES	YES	YES	YES	39.5	Yes	Yes	yes
6075	2017-05-22	142	2017	V100	Yes	72	3.76	1.01	F	NO	323	maiden.entry	A	NO	NO	2015	2	2	2SW	12.7		NO	NO	maidenforanrsp	maidenforanrsp	35.8	Yes	Yes	yes
514	2019-06-28	179	2019	V208	No	80	4.48	0.9	NA	YES	323	second.entry	A	NO	NO	2015	4	4	RSP	15.1	3-2-g-1	YES	YES	YES	YES	41.57	Yes	Yes	yes
6087	2017-05-25	145	2017	V112	Yes	86	6.01	0.94	F	NO	324	maiden.entry	A	NO	NO	2014	3	3	MSW	11.8		NO	NO	maidenforanrsp	maidenforanrsp	41.6	Yes	Yes	yes
232	2019-06-12	163	2019	V93	No	90	7.17	1	F	YES	324	second.entry	A	NO	NO	2015	4	4	RSP	11.6	?-2-g-1	YES	YES	YES	YES	39.38	Yes	Yes	yes
6092	2017-05-26	146	2017	V117	Yes	89	7.64	1.08	NA	NO	325	maiden.entry	A	NO	NO	2014	3	3	MSW	12		NO	NO	maidenforanrsp	maidenforanrsp	37	Yes	Yes	yes
199	2019-06-10	161	2019	V74	No	96	9.57	1.1	NA	YES	325	second.entry	A	NO	NO	2015	4	4	RSP	11.7	?-2-g-1	YES	YES	YES	YES	38.3	Yes	Yes	yes
6147	2017-05-31	151	2017	V172	Yes	75	3.84	0.91	NA	NO	326	maiden.entry	A	NO	NO	2015	2	2	2SW	16.1		NO	NO	maidenforanrsp	maidenforanrsp	46.8	Yes	Yes	yes
110	2019-06-02	153	2019	V40	No	84.5	6.26	1	F	YES	326	second.entry	A	NO	NO	2015	4	4	RSP	17.5	?-2-g-1+	YES	YES	YES	YES	40.48	Yes	Yes	yes
6150	2017-05-31	151	2017	V175	Yes	88	7.88	1.16	F	NO	327	maiden.entry	A	NO	NO	2014	3	3	MSW	12		NO	NO	maidenforanrsp	maidenforanrsp	40.9	Yes	Yes	yes
200	2019-06-10	161	2019	V75	No	96	8.21	0.9	F	YES	327	second.entry	A	NO	NO	2015	4	4	RSP	12.7	?-2-g-1	YES	YES	YES	YES	42.76	Yes	Yes	yes
6167	2017-06-03	154	2017	V192	Yes	79	4.49	0.91	F	NO	328	maiden.entry	A	NO	NO	2015	2	2	2SW	15.4		NO	NO	maidenforanrsp	maidenforanrsp	39.9	Yes	Yes	yes
1864	2019-08-12	224	2019	V919	No	91.5	6.75	0.9	F	YES	328	second.entry	A	NO	NO	2015	4	4	RSP	14.7	3-2-g-1+	YES	YES	YES	YES	39.37	Yes	Yes	yes
6185	2017-06-03	154	2017	V210	Yes	75	4.49	1.06	F	NO	329	maiden.entry	A	NO	NO	2015	2	2	2SW	11.8		NO	NO	maidenforanrsp	maidenforanrsp	40.5	Yes	Yes	yes
409	2019-06-22	173	2019	V166	No	90	7.42	1	F	YES	329	second.entry	A	NO	NO	2015	4	4	RSP	14.8	2-2-g-1	YES	YES	YES	YES	43.59	Yes	Yes	yes
6246	2017-06-04	155	2017	V272	Yes	79	4.98	1.01	F	NO	330	maiden.entry	A	NO	NO	2015	2	2	2SW	13.5		NO	NO	maidenforanrsp	maidenforanrsp	41.3	Yes	Yes	yes
376	2019-06-22	173	2019	V152	No	94	7.43	0.9	F	YES	330	second.entry	A	NO	NO	2015	4	4	RSP	16	3-2-g-1+	YES	YES	YES	YES	45.24	Yes	Yes	yes
6248	2017-06-05	156	2017	V274	Yes	70	3.05	0.89	F	NO	331	maiden.entry	A	NO	NO	2015	2	2	2SW	14		NO	NO	maidenforanrsp	maidenforanrsp	41.2	Yes	Yes	yes
224	2019-06-11	162	2019	V89	No	82.5	4.97	0.9	F	YES	331	second.entry	A	NO	NO	2015	4	4	RSP	11.3	?-2-g-1	YES	YES	YES	YES	39.36	Yes	Yes	yes
6252	2017-06-05	156	2017	V278	Yes	70.5	2.78	0.79	M	NO	332	maiden.entry	A	NO	NO	2015	2	2	2SW	13.4		NO	NO	maidenforanrsp	maidenforanrsp	38.2	Yes	Yes	yes
94	2019-06-01	152	2019	V34	No	81	4.94	0.9	M	YES	332	second.entry	A	NO	NO	2016	3	3	RSP	13.5	3-1-g-1	YES	YES	YES	YES	40.31	Yes	Yes	yes
6253	2017-06-05	156	2017	V279	Yes	78	3.91	0.82	F	NO	333	maiden.entry	A	NO	NO	2015	2	2	2SW	15.8		NO	NO	maidenforanrsp	maidenforanrsp	40.5	Yes	Yes	yes
140	2019-06-05	156	2019	V57	No	93	7.2	0.9	F	YES	333	second.entry	A	NO	NO	2015	4	4	RSP	17.8	3-2-g-1	YES	YES	YES	YES	43.39	Yes	Yes	yes
6259	2017-06-05	156	2017	V285	Yes	81	5.04	0.95	F	NO	334	maiden.entry	A	NO	NO	2015	2	2	2SW	10.9		NO	NO	maidenforanrsp	maidenforanrsp	36.7	Yes	Yes	yes
673	2019-07-02	183	2019	V290	No	95.5	7.66	0.9	F	YES	334	second.entry	A	NO	NO	2015	4	4	RSP	10.4	?-2-g-1+	YES	YES	YES	YES	36.18	Yes	Yes	yes
6379	2017-06-12	163	2017	V405	Yes	71	3.46	0.97	F	NO	335	maiden.entry	A	NO	NO	2015	2	2	2SW	11.1		NO	NO	maidenforanrsp	maidenforanrsp	31.4	Yes	Yes	yes
201	2019-06-10	161	2019	V76	No	86	6.89	1.1	F	YES	335	second.entry	A	NO	NO	2015	4	4	RSP	14.6	?-2-g-1+	YES	YES	YES	YES	33.67	Yes	Yes	yes
6420	2017-06-16	167	2017	V446	Yes	68	3.02	0.96	F	NO	336	maiden.entry	C	NO	NO	2015	2	2	2SW	15.8		NO	NO	maidenforanrsp	maidenforanrsp	35.1	Yes	Yes	yes
8654	2018-08-09	221	2018	V733	No	76	3.76	0.86	F	YES	336	second.entry	C	NO	NO	2015	3	3	RSP	18.5	3-2-g-0+	YES	YES	YES	YES	37	Yes	Yes	yes
2092	2019-08-19	231	2019	V1001	No	79	4.11	0.8	F	YES	336	third.entry	X	NO	NO	2015	4	4	RSP	16.6	?-2-2g-0+	YES	YES	YES	YES	35.34	Yes	Yes	yes
6448	2017-06-16	167	2017	V474	Yes	72.5	3.14	0.82	F	NO	337	maiden.entry	A	NO	NO	2015	2	2	2SW	7.4		NO	NO	maidenforanrsp	maidenforanrsp	36	Yes	Yes	yes
743	2019-07-04	185	2019	V346	No	82	4.98	0.9	F	YES	337	second.entry	A	NO	NO	2015	4	4	RSP	8.2	2-2-g-1+	YES	YES	YES	YES	36.6	Yes	Yes	yes
6487	2017-06-19	170	2017	V513	Yes	80	NA	NA	F	NO	338	maiden.entry	A	NO	NO	2015	2	2	2SW	14.8		NO	NO	maidenforanrsp	maidenforanrsp	45.9	Yes	Yes	yes
77	2019-05-30	150	2019	V29	No	94	8.94	1.1	F	YES	338	second.entry	A	NO	NO	2015	4	4	RSP	15.4	2-2-g-1+	YES	YES	YES	YES	46.91	Yes	Yes	yes
6521	2017-06-19	170	2017	V547	Yes	77	4.3	0.94	NA	NO	339	maiden.entry	A	NO	NO	2015	2	2	2SW	10		NO	NO	maidenforanrsp	maidenforanrsp	38.5	Yes	Yes	yes
129	2019-06-04	155	2019	V49	No	91.5	7.49	1	F	YES	339	second.entry	A	NO	NO	2015	4	4	RSP	11.4	3-2-G-1+	YES	YES	YES	YES	38.9	Yes	Yes	yes
6524	2017-06-19	170	2017	V550	Yes	73	3.98	1.02	M	NO	340	maiden.entry	A	NO	NO	2015	2	2	2SW	11.5		NO	NO	maidenforanrsp	maidenforanrsp	39.1	Yes	Yes	yes
436	2019-06-24	175	2019	V179	No	84.5	5.84	1	M	YES	340	second.entry	A	NO	NO	2015	4	4	RSP	10.8	?-2-g-1+	YES	YES	YES	YES	41.88	Yes	Yes	yes
6526	2017-06-19	170	2017	V552	Yes	81.5	5.34	0.99	M	NO	341	maiden.entry	A	NO	NO	2015	2	2	2SW	16.6		NO	NO	maidenforanrsp	maidenforanrsp	40.4	Yes	Yes	yes
408	2019-06-22	173	2019	V165	No	86	4.83	0.8	M	YES	341	second.entry	A	NO	NO	2015	4	4	RSP	15.7	?-2-g-1+	YES	YES	YES	YES	39.68	Yes	Yes	yes
6586	2017-06-23	174	2017	V612	Yes	83.5	5.2	0.89	F	NO	342	maiden.entry	A	NO	YES	2015	2	2	2SW	10.2		NO	NO	maidenforanrsp	maidenforanrsp	41.9	Yes	Yes	yes
1826	2019-08-12	224	2019	V898	No	91	6.68	0.9	F	YES	342	second.entry	A	NO	NO	2015	4	4	RSP	11.7	2-2-g-1+	YES	YES	YES	YES	41.31	Yes	Yes	yes
6611	2017-06-24	175	2017	V637	Yes	93.5	7.11	0.87	F	NO	343	maiden.entry	A	NO	NO	2014	3	3	MSW	9.8		NO	NO	maidenforanrsp	maidenforanrsp	33	Yes	Yes	yes
355	2019-06-22	173	2019	V138	No	102	8.86	0.8	F	YES	343	second.entry	A	NO	NO	2014	5	5	RSP	9.3	?-3-g-1	YES	YES	YES	YES	34.46	Yes	Yes	yes
6617	2017-06-24	175	2017	V643	Yes	70	3.27	0.95	F	NO	344	maiden.entry	A	NO	NO	2015	2	2	2SW	11.4		NO	NO	maidenforanrsp	maidenforanrsp	38.9	Yes	Yes	yes
690	2019-07-02	183	2019	V305	No	83	5.52	1	F	YES	344	second.entry	A	NO	NO	2015	4	4	RSP	11.1	?-2-g-1	YES	YES	YES	YES	36.74	Yes	Yes	yes
6707	2017-06-26	177	2017	V733	Yes	68	2.91	0.93	F	NO	345	maiden.entry	A	NO	NO	2015	2	2	2SW	10.9		NO	NO	maidenforanrsp	maidenforanrsp	33.9	Yes	Yes	yes
685	2019-07-02	183	2019	V301	No	81	5.07	1	F	YES	345	second.entry	A	NO	NO	2015	4	4	RSP	11.9	3-2-g-1+	YES	YES	YES	YES	35.76	Yes	Yes	yes
6713	2017-06-27	178	2017	V739	Yes	80.5	5.46	1.05	F	NO	346	maiden.entry	A	NO	NO	2015	2	2	2SW	14.2		NO	NO	maidenforanrsp	maidenforanrsp	35	Yes	Yes	yes
134	2019-06-04	155	2019	V53	No	98	8.76	0.9	F	YES	346	second.entry	A	NO	NO	2015	4	4	RSP	13.5	?-2-g-1+	YES	YES	YES	YES	40.05	Yes	Yes	yes
6714	2017-06-27	178	2017	V740	Yes	78.5	4.1	0.85	F	NO	347	maiden.entry	A	NO	NO	2015	2	2	2SW	16.7		NO	NO	maidenforanrsp	maidenforanrsp	40.2	Yes	Yes	yes
283	2019-06-17	168	2019	V107	No	87	6.97	1.1	F	YES	347	second.entry	A	NO	NO	2015	4	4	RSP	16	2-2-g-1	YES	YES	YES	YES	41.56	Yes	Yes	yes
6736	2017-06-29	180	2017	V762	Yes	81	5.2	0.98	F	NO	348	maiden.entry	A	NO	NO	2015	2	2	2SW	15.7		NO	NO	maidenforanrsp	maidenforanrsp	45.9	Yes	Yes	yes
354	2019-06-22	173	2019	V137	No	91	7.86	1	F	YES	348	second.entry	A	NO	NO	2015	4	4	RSP	18.7	3-2-g-1+	YES	YES	YES	YES	50.78	Yes	Yes	yes
6753	2017-06-30	181	2017	V779	Yes	79	3.96	0.8	F	NO	349	maiden.entry	A	NO	NO	2015	2	2	2SW	12.4		NO	NO	maidenforanrsp	maidenforanrsp	42.4	Yes	Yes	yes
1835	2019-08-12	224	2019	V904	No	90	6	0.8	F	YES	349	second.entry	A	NO	NO	2015	4	4	RSP	11.1	2-2-g-1+	YES	YES	YES	YES	42.8	Yes	Yes	yes
6765	2017-07-01	182	2017	V791	Yes	82	4.94	0.9	F	NO	350	maiden.entry	A	NO	NO	2015	2	2	2SW	16.5		NO	NO	maidenforanrsp	maidenforanrsp	42.3	Yes	Yes	yes
59	2019-05-23	143	2019	V22	No	93	8.51	1.1	F	YES	350	second.entry	A	NO	NO	2015	4	4	RSP	15.9	2-2-g-1	YES	YES	YES	YES	39.83	Yes	Yes	yes
6768	2017-07-01	182	2017	V794	Yes	80	4.77	0.93	M	NO	351	maiden.entry	A	NO	NO	2015	2	2	2SW	13.5		NO	NO	maidenforanrsp	maidenforanrsp	40.3	Yes	Yes	yes
205	2019-06-10	161	2019	V80	No	90	7.33	1	M	YES	351	second.entry	A	NO	NO	2015	4	4	RSP		?-2-g-1	YES	YES	YES	YES	35.08	Yes	Yes	yes
6778	2017-07-01	182	2017	V804	Yes	58	1.8	0.92	M	NO	352	maiden.entry	A	NO	NO	2016	1	1	1SW	17.3		NO	NO	maidenforanrsp	maidenforanrsp	41.8	Yes	Yes	yes
574	2019-07-01	182	2019	V234	No	78	4.2	0.9	M	YES	352	second.entry	A	NO	NO	2016	3	3	RSP	20.3	3-1-g-1+	YES	YES	YES	YES	46.67	Yes	Yes	yes
6793	2017-07-03	184	2017	V819	Yes	86	5.82	0.92	F	NO	353	maiden.entry	A	NO	NO	2015	2	2	2SW	15.5		NO	NO	maidenforanrsp	maidenforanrsp	41.8	Yes	Yes	yes
135	2019-06-04	155	2019	V54	No	98	9.26	1	F	YES	353	second.entry	A	NO	NO	2015	4	4	RSP	13.4	?-2-g-1+	YES	YES	YES	YES	41.65	Yes	Yes	yes
6810	2017-07-03	184	2017	V836	Yes	77	4.3	0.94	F	NO	354	maiden.entry	A	NO	NO	2015	2	2	2SW	12.9		NO	NO	maidenforanrsp	maidenforanrsp	40	Yes	Yes	yes
109	2019-06-02	153	2019	V39	No	85	6.81	1.1	F	YES	354	second.entry	A	NO	NO	2015	4	4	RSP	12.5	?-2-g-1+	YES	YES	YES	YES	38.8	Yes	Yes	yes
6859	2017-07-08	189	2017	V886	Yes	65.5	2.53	0.9	M	NO	355	maiden.entry	A	NO	NO	2015	2	2	2SW	15.2	3-1-g-0+	YES	YES	No.Genetic	No.Genetic	41.7	Yes	Yes	yes
299	2019-06-19	170	2019	V115	No	87.5	5.96	0.9	M	YES	355	second.entry	A	NO	NO	2015	4	4	RSP	16.2	3-1-2g-1+	YES	YES	YES	YES	45.61	Yes	Yes	yes
6902	2017-07-10	191	2017	V929	Yes	57	1.68	0.91	M	NO	356	maiden.entry	C	NO	NO	2016	1	1	1SW	11.1		NO	NO	maidenforanrsp	maidenforanrsp	42.1	Yes	Yes	yes
9116	2018-08-17	229	2018	V1201	No	71	3.7	1.03	M	YES	356	second.entry	C	NO	NO	2016	2	2	RSP	11.7	2-1-g-0+	YES	YES	YES	YES	46.8	Yes	Yes	yes
6912	2017-07-11	192	2017	V940	Yes	51	0.94	0.71	M	NO	357	maiden.entry	A	NO	NO	2016	1	1	1SW	12		NO	NO	maidenforanrsp	maidenforanrsp	36.4	Yes	Yes	yes
236	2019-06-12	163	2019	V96	No	72.5	3.96	1	M	YES	357	second.entry	A	NO	NO	2016	3	3	RSP	13.4	3-1-g-1+	YES	YES	YES	YES	39.37	Yes	Yes	yes
6972	2017-07-17	198	2017	V1004	Yes	78	4.8	1.01	F	NO	358	maiden.entry	A	NO	NO	2015	2	2	2SW	11.6		NO	NO	maidenforanrsp	maidenforanrsp	39.3	Yes	Yes	yes
158	2019-06-07	158	2019	V63	No	91	7.88	1	F	YES	358	second.entry	A	NO	NO	2015	4	4	RSP	11.5	?-2-g-1	YES	YES	YES	YES	39.67	Yes	Yes	yes
6995	2017-07-19	200	2017	V1028	Yes	76.5	4.32	0.96	F	NO	359	maiden.entry	A	NO	NO	2015	2	2	2SW	11.8		NO	NO	maidenforanrsp	maidenforanrsp	40.5	Yes	Yes	yes
275	2019-06-17	168	2019	V104	No	92	7.46	1	F	YES	359	second.entry	A	NO	NO	2015	4	4	RSP	10.8	2-2-g-1	YES	YES	YES	YES	42.97	Yes	Yes	yes
7040	2017-07-22	203	2017	V1074	Yes	56	1.59	0.91	M	NO	360	maiden.entry	C	NO	NO	2016	1	1	1SW	13.9		NO	NO	maidenforanrsp	maidenforanrsp	39.9	Yes	Yes	yes
8436	2018-07-13	194	2018	V512	No	70	3.46	1.01	M	YES	360	second.entry	C	NO	NO	2016	2	2	RSP	13.4	2-1-g-0+	YES	YES	YES	YES	44.1	Yes	Yes	yes
7065	2017-07-25	206	2017	V1099	Yes	79	4.04	0.82	F	NO	361	maiden.entry	A	NO	NO	2015	2	2	2SW	16.2		NO	NO	maidenforanrsp	maidenforanrsp	37	Yes	Yes	yes
495	2019-06-26	177	2019	V198	No	100	8.95	0.9	F	YES	361	second.entry	A	NO	NO	2015	4	4	RSP	17.1	2-2-g-1+	YES	YES	YES	YES	39.47	Yes	Yes	yes
7067	2017-07-25	206	2017	V1101	Yes	81	3.94	0.74	M	NO	362	maiden.entry	A	NO	NO	2015	2	2	2SW	10.8		NO	NO	maidenforanrsp	maidenforanrsp	33.7	Yes	Yes	yes
566	2019-07-01	182	2019	V231	No	94	8.28	1	M	YES	362	second.entry	A	NO	NO	2015	4	4	RSP	10.7	?-2-g-1+	YES	YES	YES	YES	34.66	Yes	Yes	yes
7084	2017-07-26	207	2017	V1118	Yes	60	1.7	0.79	M	NO	363	maiden.entry	C	NO	NO	2016	1	1	1SW	15.1		NO	NO	maidenforanrsp	maidenforanrsp	41.6	Yes	Yes	yes
8997	2018-08-16	228	2018	V1080	No	72	3.9	1.04	M	YES	363	second.entry	C	NO	NO	2016	2	2	RSP	19.6	3-1-g-0+	YES	YES	YES	YES	48.4	Yes	Yes	yes
7130	2017-07-31	212	2017	V1164	Yes	78.5	4.23	0.87	F	NO	364	maiden.entry	A	NO	NO	2015	2	2	2SW	10.8		NO	NO	maidenforanrsp	maidenforanrsp	39	Yes	Yes	yes
1318	2019-07-22	203	2019	V659	No	94	7.04	0.8	F	YES	364	second.entry	A	NO	NO	2015	4	4	RSP	11	?-2-g-1+	YES	YES	YES	YES	39.56	Yes	Yes	yes
7194	2017-07-31	212	2017	V1228	Yes	94.5	8.88	1.05	F	NO	365	maiden.entry	A	NO	NO	2014	3	3	MSW	9.9		NO	NO	maidenforanrsp	maidenforanrsp	48.5	Yes	Yes	yes
1878	2019-08-13	225	2019	V925	No	106	11.27	0.9	F	YES	365	second.entry	A	NO	NO	2014	5	5	RSP	11.6	3-3-g-1+	YES	YES	YES	YES	46.75	Yes	Yes	yes
7228	2017-07-31	212	2017	V1262	Yes	59	1.97	0.96	M	NO	366	maiden.entry	C	NO	NO	NA	NA	NA	NA			NO	NO	maidenforanrsp	maidenforanrsp		NO	NO	no
8876	2018-08-10	222	2018	V957	No	68	2.75	0.87	M	YES	366	second.entry	C	NO	NO	2016	2	2	RSP	16.8	2-1-g-0+	YES	YES	YES	YES	49.1	Yes	Yes	yes
7267	2017-08-01	213	2017	V1301	Yes	80	4.65	0.91	F	NO	367	maiden.entry	A	NO	NO	2015	2	2	2SW	14		NO	NO	maidenforanrsp	maidenforanrsp	39.2	Yes	Yes	yes
2225	2019-08-23	235	2019	V1070	No	89.5	6.79	0.9	F	YES	367	second.entry	A	NO	NO	2015	4	4	RSP	13.8	2-2-g-1+	YES	YES	YES	YES	39.64	Yes	Yes	yes
7308	2017-08-02	214	2017	V1342	Yes	56	1.6	0.91	M	NO	368	maiden.entry	A	NO	NO	2016	1	1	1SW	14.2		NO	NO	maidenforanrsp	maidenforanrsp	39.4	Yes	Yes	yes
821	2019-07-08	189	2019	V402	No	88	6.02	0.9	M	YES	368	second.entry	A	NO	NO	2016	3	3	RSP	15	?-1-g-1+	YES	YES	YES	YES	44.89	Yes	Yes	yes
7327	2017-08-02	214	2017	V1361	Yes	74	3.48	0.86	F	NO	369	maiden.entry	A	YES	YES	2015	2	2	2SW	13.1		NO	NO	maidenforanrsp	maidenforanrsp	44.2	Yes	Yes	yes
1869	2019-08-12	224	2019	V921	No	81	4.32	0.8	F	YES	369	second.entry	A	NO	NO	2016	3	3	RSP	14	3-2-g-0+	YES	YES	YES	YES	46.55	Yes	Yes	yes
7429	2017-08-05	217	2017	V1463	Yes	75	3.53	0.84	F	NO	370	maiden.entry	C	NO	NO	2015	2	2	2SW	15.4		NO	NO	maidenforanrsp	maidenforanrsp	39.3	Yes	Yes	yes
8735	2018-08-09	221	2018	V814	No	82	5.18	0.94	F	YES	370	second.entry	C	NO	YES	2016	2	2	RSP	15.8	2-1-g-0+	YES	YES	YES	YES	38.4	Yes	Yes	yes
7457	2017-08-05	217	2017	V1492	Yes	95.5	8.1	0.93	F	NO	371	maiden.entry	A	NO	NO	2014	3	3	MSW	16.4		NO	NO	maidenforanrsp	maidenforanrsp	41.3	Yes	Yes	yes
2085	2019-08-19	231	2019	V994	No	103	9.64	0.9	NA	YES	371	second.entry	A	NO	NO	2014	5	5	RSP	11.3	?-3-g-1	YES	YES	YES	YES	39.7	Yes	Yes	yes
7460	2017-08-05	217	2017	V1495	Yes	78	4.86	1.02	F	NO	372	maiden.entry	A	NO	NO	2015	2	2	2SW	11.4		NO	NO	maidenforanrsp	maidenforanrsp	38.6	Yes	Yes	yes
559	2019-07-01	182	2019	V227	No	89	6.42	0.9	F	YES	372	second.entry	A	NO	NO	2015	4	4	RSP	10.6	3-2-g-1	YES	YES	YES	YES	39.27	Yes	Yes	yes
7515	2017-08-06	218	2017	V1550	Yes	92	NA	NA	M	NO	373	maiden.entry	C	NO	NO	2015	2	2	2SW	18.5		NO	NO	maidenforanrsp	maidenforanrsp	46.5	Yes	Yes	yes
9213	2018-08-22	234	2018	V1299	No	92	8.8	1.13	M	YES	373	second.entry	C	NO	NO	2015	3	3	RSP	15.6	2-2-g-0+	YES	YES	YES	YES	44.1	Yes	Yes	yes
7524	2017-08-07	219	2017	V1559	Yes	80.5	4.2	0.81	F	NO	374	maiden.entry	A	NO	NO	2015	2	2	2SW	13.9		NO	NO	maidenforanrsp	maidenforanrsp	37.1	Yes	Yes	yes
2123	2019-08-19	231	2019	V1024	No	89	6.2	0.9	F	YES	374	second.entry	A	NO	NO	2015	4	4	RSP	12.3	?-2-g-1	YES	YES	YES	YES	35.66	Yes	Yes	yes
7594	2017-08-13	225	2017	V1629	Yes	79	4.7	0.95	F	NO	375	maiden.entry	A	NO	NO	2015	2	2	2SW			NO	NO	maidenforanrsp	maidenforanrsp		Yes	Yes	yes
2063	2019-08-18	230	2019	V984	No	90.5	6.75	0.9	F	YES	375	second.entry	A	NO	NO	2015	4	4	RSP	14.9	?-2-g-1+	YES	YES	YES	YES	38.94	Yes	Yes	yes
7698	2017-08-23	235	2017	V1733	Yes	61	2.31	1.02	M	NO	376	maiden.entry	A	NO	NO	2016	1	1	1SW	18.5		NO	NO	maidenforanrsp	maidenforanrsp	38.8	Yes	Yes	yes
323	2019-06-21	172	2019	V126	No	82	4.46	0.8	M	YES	376	second.entry	A	NO	NO	2016	3	3	RSP	10.6	3-1-g-1	YES	YES	YES	YES	42.83	Yes	Yes	yes
7716	2017-08-29	241	2017	V1751	Yes	64	2.18	0.83	M	NO	377	maiden.entry	C	NO	NO	2016	1	1	1SW	13.4		NO	NO	maidenforanrsp	maidenforanrsp	42.8	Yes	Yes	yes
9296	2018-09-10	253	2018	V1387	No	75	3.35	0.79	M	YES	377	second.entry	C	NO	NO	2016	2	2	RSP	16.1	3-1-g-0+	YES	YES	YES	YES	52.4	Yes	Yes	yes
7782	2017-09-11	254	2017	V1817	Yes	90	6.6	0.91	F	NO	378	maiden.entry	A	NO	NO	2014	3	3	MSW	13.1		NO	NO	maidenforanrsp	maidenforanrsp	37.7	Yes	Yes	yes
649	2019-07-01	182	2019	V274	No	100	8.51	0.9	F	YES	378	second.entry	A	NO	NO	2014	5	5	RSP	13.4	?-3-g-1	YES	YES	YES	YES	44.91	Yes	Yes	yes
7839	2017-09-24	267	2017	V1874	Yes	72.5	3.19	0.84	F	NO	379	maiden.entry	C	NO	NO	2015	2	2	2SW	12.6		NO	NO	maidenforanrsp	maidenforanrsp	38.6	Yes	Yes	yes
9152	2018-08-18	230	2018	V1237	No	78.5	5.21	1.08	F	YES	379	second.entry	C	NO	NO	2015	3	3	RSP	10.5	?	NO	YES	NO.scale	YES	35.9	Yes	Yes	yes
8419	2018-07-10	191	2018	V495	Yes	49	NA	NA	M	NO	380	maiden.entry	C	NO	NO	2017	1	1	1SW	11.5		NO	NO	maidenforanrsp	maidenforanrsp	39.1	Yes	Yes	yes
1937	2019-08-13	225	2019	V946	No	56	1.2	0.7	M	YES	380	second.entry	C	NO	NO	2017	2	2	RSP	14.1	?-1-g-0+	YES	YES	YES	YES	43.47	Yes	Yes	yes
8458	2018-07-21	202	2018	V535	Yes	54.5	1.44	0.89	M	NO	381	maiden.entry	C	NO	NO	2017	1	1	1SW	16		NO	NO	maidenforanrsp	maidenforanrsp	42.3	Yes	Yes	yes
1224	2019-07-21	202	2019	V599	No	62	2.22	0.9	M	YES	381	second.entry	C	NO	NO	2017	2	2	RSP	12.6	?-1-g-0+	YES	YES	YES	YES	40.8	Yes	Yes	yes
8659	2018-08-09	221	2018	V738	Yes	53	1.71	1.15	M	NO	382	maiden.entry	C	NO	NO	2017	1	1	1SW	16.1		NO	NO	maidenforanrsp	maidenforanrsp	40.3	Yes	Yes	yes
1749	2019-08-11	223	2019	V872	No	62.5	2	0.8	M	YES	382	second.entry	C	NO	NO	2016	3	3	RSP	16.9	3-1-g-1+	YES	YES	YES	YES	44.66	Yes	Yes	yes
9038	2018-08-16	228	2018	V1121	Yes	90	NA	NA	F	NO	383	maiden.entry	C	NO	NO	2015	3	3	MSW	12.2		NO	NO	maidenforanrsp	maidenforanrsp	36.2	Yes	Yes	yes
1645	2019-08-07	219	2019	V837	No	97	6.35	0.7	F	YES	383	second.entry	C	NO	NO	2014	5	5	RSP	10.7	?-3-g-1	YES	YES	YES	YES	38.23	Yes	Yes	yes
9107	2018-08-17	229	2018	V1192	Yes	83	5.41	0.95	NA	NO	384	maiden.entry	C	NO	NO	2016	2	2	2SW	15.1		NO	NO	maidenforanrsp	maidenforanrsp	42	Yes	Yes	yes
2090	2019-08-19	231	2019	V999	No	88	5.59	0.8	F	YES	384	second.entry	C	NO	NO	2016	3	3	RSP	16.9	3-2-g-0+	YES	YES	YES	YES	42.29	Yes	Yes	yes
9151	2018-08-18	230	2018	V1236	Yes	78	5.05	1.06	F	NO	385	maiden.entry	C	NO	NO	2016	2	2	2SW	10.4		NO	NO	maidenforanrsp	maidenforanrsp	38.9	Yes	Yes	yes
1672	2019-08-08	220	2019	V843	No	86.5	5.4	0.8	F	YES	385	second.entry	C	NO	NO	2016	3	3	RSP	12.4	?-2-g-0+	YES	YES	YES	YES	40.98	Yes	Yes	yes
1563	2015-04-27	117	2015	V2	No	76	4	0.91	F	NO	X	maiden.entry	X	NO	NO	2013	2	2	2SW	11.9		NO	NO	No.both	No.both	42.7	yes	yes	yes
1564	2015-04-30	120	2015	V3	No	86	6	0.94	F	NO	X	maiden.entry	X	NO	NO	2012	3	3	MSW			NO	NO	No.both	No.both		yes	yes	yes
1565	2015-06-07	158	2015	F3	No	105	11.2	0.97	F	NO	X	maiden.entry	X	NO	NO	NA	NA	NA	NA			NO	NO	No.both	No.both		yes	yes	yes
1566	2015-05-06	126	2015	V4	No	78	5	1.05	F	NO	X	maiden.entry	X	NO	NO	2012	3	3	MSW			NO	NO	No.both	No.both		yes	yes	yes
1568	2015-05-09	129	2015	V6	No	83	NA	NA	M	NO	X	maiden.entry	X	NO	NO	2012	3	3	MSW			NO	NO	No.both	No.both		yes	yes	yes
1569	2015-05-11	131	2015	V7	No	80	5.2	1.02	M	NO	X	maiden.entry	X	NO	NO	2012	3	3	MSW			NO	NO	No.both	No.both		yes	yes	yes
1570	2015-05-11	131	2015	V8	No	75	NA	NA	F	NO	X	maiden.entry	X	NO	NO	2012	3	3	MSW			NO	NO	No.both	No.both		yes	yes	yes
1571	2015-05-11	131	2015	V9	No	73	4.5	1.16	F	NO	X	maiden.entry	X	NO	NO	2013	2	2	2SW			NO	NO	No.both	No.both		yes	yes	yes
1573	2015-05-16	136	2015	V11	No	68	3	0.95	F	NO	X	maiden.entry	X	NO	NO	2013	2	2	2SW			NO	NO	No.both	No.both		yes	yes	yes
1575	2015-05-17	137	2015	V13	No	61	2.5	1.1	M	NO	X	maiden.entry	X	NO	NO	2013	2	2	2SW			NO	NO	No.both	No.both		yes	yes	yes
1576	2015-05-17	137	2015	V14	No	80	6.1	1.19	F	NO	X	maiden.entry	X	NO	NO	2012	3	3	MSW			NO	NO	No.both	No.both		yes	yes	yes
1577	2015-05-17	137	2015	V15	No	74	4.3	1.06	M	NO	X	maiden.entry	X	NO	NO	2013	2	2	2SW			NO	NO	No.both	No.both		yes	yes	yes
1578	2015-05-17	137	2015	V16	No	68	3.7	1.18	F	NO	X	maiden.entry	X	NO	NO	2013	2	2	2SW			NO	NO	No.both	No.both		yes	yes	yes
1582	2015-05-22	142	2015	V20	No	91	9	1.19	F	NO	X	maiden.entry	X	NO	NO	2012	3	3	MSW			NO	NO	No.both	No.both		yes	yes	yes
1583	2015-05-23	143	2015	V21	No	91	7.2	0.96	F	NO	X	maiden.entry	X	NO	NO	2012	3	3	MSW	15.5		NO	NO	No.both	No.both	42.3	yes	yes	yes
1584	2015-05-24	144	2015	V22	No	68	2.8	0.88	M	NO	X	maiden.entry	X	NO	NO	2013	2	2	2SW			NO	NO	No.both	No.both		yes	yes	yes
1585	2015-05-24	144	2015	V23	No	89	NA	NA	M	NO	X	maiden.entry	X	NO	NO	2012	3	3	MSW			NO	NO	No.both	No.both		yes	yes	yes
1586	2015-05-24	144	2015	V24	No	85	7.1	1.16	F	NO	X	maiden.entry	X	NO	NO	2012	3	3	MSW			NO	NO	No.both	No.both		yes	yes	yes
1587	2015-05-24	144	2015	V25	No	57.5	1.7	0.89	M	NO	X	maiden.entry	X	NO	NO	2013	2	2	2SW			NO	NO	No.both	No.both		yes	yes	yes
1588	2015-05-24	144	2015	V26	No	97	7.3	0.8	F	NO	X	maiden.entry	X	NO	NO	2012	3	3	MSW			NO	NO	No.both	No.both		yes	yes	yes
1589	2015-05-26	146	2015	V27	No	66	3.3	1.15	F	NO	X	maiden.entry	X	NO	NO	2013	2	2	2SW			NO	NO	No.both	No.both		yes	yes	yes
1590	2015-05-26	146	2015	V28	No	73	4.5	1.16	F	NO	X	maiden.entry	X	NO	NO	2013	2	2	2SW			NO	NO	No.both	No.both		yes	yes	yes
1591	2015-05-28	148	2015	V29	No	80	5.2	1.02	F	NO	X	maiden.entry	X	NO	NO	2013	2	2	2SW			NO	NO	No.both	No.both		yes	yes	yes
1592	2015-05-29	149	2015	V30	No	89	7.8	1.11	F	NO	X	maiden.entry	X	NO	NO	2012	3	3	MSW	15.7		NO	NO	No.both	No.both	49.3	yes	yes	yes
1593	2015-05-29	149	2015	V31	No	77	NA	NA	M	NO	X	maiden.entry	X	NO	NO	2013	2	2	2SW			NO	NO	No.both	No.both		yes	yes	yes
1594	2015-05-29	149	2015	V32	No	67	3.2	1.06	M	NO	X	maiden.entry	X	NO	NO	2013	2	2	2SW			NO	NO	No.both	No.both		yes	yes	yes
1595	2015-05-29	149	2015	V33	No	68	3.6	1.14	F	NO	X	maiden.entry	X	NO	NO	2013	2	2	2SW			NO	NO	No.both	No.both		yes	yes	yes
1596	2015-05-31	151	2015	V34	No	73	4.3	1.11	F	NO	X	maiden.entry	X	NO	NO	2013	2	2	2SW			NO	NO	No.both	No.both		yes	yes	yes
1597	2015-06-01	152	2015	V35	No	86	6	0.94	F	NO	X	maiden.entry	X	NO	NO	2012	3	3	MSW			NO	NO	No.both	No.both		yes	yes	yes
1598	2015-06-01	152	2015	V36	No	70	3	0.87	M	NO	X	maiden.entry	X	NO	NO	2013	2	2	2SW			NO	NO	No.both	No.both		yes	yes	yes
1599	2015-06-01	152	2015	V37	No	74	4	0.99	F	NO	X	maiden.entry	X	NO	NO	2012	3	3	MSW			NO	NO	No.both	No.both		yes	yes	yes
1600	2015-06-01	152	2015	V38	No	69	3.3	1	F	NO	X	maiden.entry	X	NO	NO	2013	2	2	2SW			NO	NO	No.both	No.both		yes	yes	yes
1601	2015-06-01	152	2015	V39	No	71	4.1	1.15	F	NO	X	maiden.entry	X	NO	NO	2013	2	2	2SW			NO	NO	No.both	No.both		yes	yes	yes
1602	2015-06-01	152	2015	V40	No	72	3.1	0.83	M	NO	X	maiden.entry	X	NO	NO	2013	2	2	2SW			NO	NO	No.both	No.both		yes	yes	yes
1605	2015-06-02	153	2015	V43	No	73	4.4	1.13	F	NO	X	maiden.entry	X	NO	NO	2013	2	2	2SW			NO	NO	No.both	No.both		yes	yes	yes
1606	2015-06-03	154	2015	V44	No	87	6.2	0.94	M	NO	X	maiden.entry	X	NO	NO	2012	3	3	MSW			NO	NO	No.both	No.both		yes	yes	yes
1609	2015-06-06	157	2015	V47	No	96	NA	NA	M	NO	X	maiden.entry	X	NO	NO	2012	3	3	MSW			NO	NO	No.both	No.both		yes	yes	yes
1610	2015-06-06	157	2015	V48	No	83	NA	NA	F	NO	X	maiden.entry	X	NO	NO	2012	3	3	MSW			NO	NO	No.both	No.both		yes	yes	yes
1611	2015-06-07	158	2015	V49	No	62	2.2	0.92	M	NO	X	maiden.entry	X	NO	NO	2013	2	2	2SW			NO	NO	No.both	No.both		yes	yes	yes
1612	2015-06-07	158	2015	V50	No	82	4.3	0.78	F	NO	X	maiden.entry	X	NO	NO	2013	2	2	2SW	17.8		NO	NO	No.both	No.both	40.2	yes	yes	yes
1614	2015-06-07	158	2015	V52	No	79	5	1.01	F	NO	X	maiden.entry	X	NO	NO	2013	2	2	2SW			NO	NO	No.both	No.both		yes	yes	yes
1615	2015-06-07	158	2015	V53	No	82	6.1	1.11	F	NO	X	maiden.entry	X	NO	NO	2013	2	2	2SW			NO	NO	No.both	No.both		yes	yes	yes
1616	2015-06-07	158	2015	V54	No	73	3.8	0.98	M	NO	X	maiden.entry	X	NO	NO	2013	2	2	2SW			NO	NO	No.both	No.both		yes	yes	yes
1617	2015-06-07	158	2015	V55	No	87	6.9	1.05	M	NO	X	maiden.entry	X	NO	NO	2012	3	3	MSW			NO	NO	No.both	No.both		yes	yes	yes
1618	2015-06-07	158	2015	V56	No	68	2.8	0.89	F	NO	X	maiden.entry	X	NO	NO	2013	2	2	2SW			NO	NO	No.both	No.both		yes	yes	yes
1619	2015-06-07	158	2015	V57	No	81	5.8	1.09	F	NO	X	maiden.entry	X	NO	NO	2012	3	3	MSW			NO	NO	No.both	No.both		yes	yes	yes
1620	2015-06-07	158	2015	V58	No	75	4.1	0.97	F	NO	X	maiden.entry	X	YES	NO	2013	2	2	2SW			NO	NO	No.both	No.both		yes	yes	yes
1621	2015-06-08	159	2015	V59	No	90	7.9	1.08	F	NO	X	maiden.entry	X	NO	NO	2010	3	5	MSW		2-2-2g-1	YES	YES	No.Genetic	No.Genetic		yes	yes	yes
1623	2015-06-09	160	2015	V61	No	76	4.3	0.98	M	NO	X	maiden.entry	X	NO	NO	2012	3	3	MSW	10.6		NO	NO	No.both	No.both	31	yes	yes	yes
1624	2015-06-09	160	2015	V62	No	66	3	1.04	M	NO	X	maiden.entry	X	NO	NO	2013	2	2	2SW			NO	NO	No.both	No.both		yes	yes	yes
1625	2015-06-09	160	2015	V63	No	91	7	0.93	F	NO	X	maiden.entry	X	NO	NO	2012	3	3	MSW			NO	NO	No.both	No.both		yes	yes	yes
1626	2015-06-09	160	2015	V64	No	68	3.3	1.05	M	NO	X	maiden.entry	X	NO	NO	2013	2	2	2SW			NO	NO	No.both	No.both		yes	yes	yes
1627	2015-06-10	161	2015	V65	No	82	6	1.09	M	NO	X	maiden.entry	X	NO	NO	2012	3	3	MSW			NO	NO	No.both	No.both		yes	yes	yes
1628	2015-06-10	161	2015	V66	No	79	5	1.01	F	NO	X	maiden.entry	X	NO	NO	2013	2	2	2SW			NO	NO	No.both	No.both		yes	yes	yes
1629	2015-06-11	162	2015	V67	No	70	3.5	1.02	M	NO	X	maiden.entry	X	NO	NO	2013	2	2	2SW			NO	NO	No.both	No.both		yes	yes	yes
1630	2015-06-11	162	2015	V68	No	83	6	1.05	F	NO	X	maiden.entry	X	NO	NO	2012	3	3	MSW			NO	NO	No.both	No.both		yes	yes	yes
1631	2015-06-12	163	2015	V69	No	89	6.1	0.87	M	NO	X	maiden.entry	X	NO	NO	NA	NA	NA	NA			NO	NO	No.both	No.both		yes	no	no
1632	2015-06-12	163	2015	V70	No	89	6.2	0.88	M	NO	X	maiden.entry	X	NO	NO	2012	3	3	MSW	15.4		NO	NO	No.both	No.both	36.2	yes	yes	yes
1633	2015-06-12	163	2015	V71	No	83	6.4	1.12	F	NO	X	maiden.entry	X	NO	NO	2013	2	2	2SW			NO	NO	No.both	No.both		yes	yes	yes
1635	2015-07-21	202	2015	F72	No	71.5	3.3	0.91	F	NO	X	maiden.entry	X	NO	NO	NA	NA	NA	NA			NO	NO	No.both	No.both		yes	yes	yes
1636	2015-06-12	163	2015	V73	No	74	3.6	0.89	F	NO	X	maiden.entry	X	NO	NO	2013	2	2	2SW			NO	NO	No.both	No.both		yes	yes	yes
1638	2015-06-12	163	2015	V75	No	93	NA	NA	F	NO	X	maiden.entry	X	NO	NO	2011	3	4	MSW			NO	NO	No.both	No.both		yes	yes	yes
1639	2015-06-12	163	2015	V76	No	75	3.6	0.86	F	NO	X	maiden.entry	X	NO	NO	2013	2	2	2SW			NO	NO	No.both	No.both		yes	yes	yes
1641	2015-06-14	165	2015	V78	No	85.5	5.7	0.91	F	NO	X	maiden.entry	X	NO	NO	2012	3	3	MSW			NO	NO	No.both	No.both		yes	yes	yes
1642	2015-06-14	165	2015	V79	No	72	4.1	1.1	M	NO	X	maiden.entry	X	NO	NO	2013	2	2	2SW			NO	NO	No.both	No.both		yes	yes	yes
1643	2015-06-14	165	2015	V80	No	69	3.4	1.03	M	NO	X	maiden.entry	X	NO	NO	2013	2	2	2SW			NO	NO	No.both	No.both		yes	yes	yes
1644	2015-06-14	165	2015	V81	No	46	1.1	1.13	M	NO	X	maiden.entry	X	NO	NO	2014	1	1	1SW	10.7		NO	NO	No.both	No.both	38	yes	yes	yes
1645	2015-06-14	165	2015	V82	No	70	3.6	1.05	M	NO	X	maiden.entry	X	NO	NO	NA	NA	NA	NA			NO	NO	No.both	No.both		yes	no	no
1646	2015-06-14	165	2015	V83	No	87	NA	NA	M	NO	X	maiden.entry	X	NO	NO	2012	3	3	MSW			NO	NO	No.both	No.both		yes	yes	yes
1647	2015-06-15	166	2015	V84	No	93	8.1	1.01	M	NO	X	maiden.entry	X	YES	NO	2012	3	3	MSW			NO	NO	No.both	No.both		yes	yes	yes
1648	2015-06-15	166	2015	V85	No	75	3.9	0.92	M	NO	X	maiden.entry	X	NO	NO	2013	2	2	2SW			NO	NO	No.both	No.both		yes	yes	yes
1649	2015-06-15	166	2015	V86	No	69	3	0.91	F	NO	X	maiden.entry	X	NO	NO	2013	2	2	2SW			NO	NO	No.both	No.both		yes	yes	yes
1650	2015-06-17	168	2015	V87	No	94	8	0.96	F	NO	X	maiden.entry	X	NO	NO	2012	3	3	MSW			NO	NO	No.both	No.both		yes	yes	yes
1651	2015-06-17	168	2015	V88	No	84	6.3	1.06	F	NO	X	maiden.entry	X	NO	NO	2012	3	3	MSW			NO	NO	No.both	No.both		yes	yes	yes
1652	2015-06-17	168	2015	V89	No	79	5.2	1.05	M	NO	X	maiden.entry	X	NO	NO	2013	2	2	2SW			NO	NO	No.both	No.both		yes	yes	yes
1653	2015-06-17	168	2015	V90	No	67	3	1	F	NO	X	maiden.entry	X	NO	NO	2013	2	2	2SW	11.8		NO	NO	No.both	No.both	40.5	yes	yes	yes
1654	2015-06-17	168	2015	V91	No	74	3.9	0.96	M	NO	X	maiden.entry	X	NO	NO	2013	2	2	2SW			NO	NO	No.both	No.both		yes	yes	yes
1655	2015-06-17	168	2015	V92	No	76	4.8	1.09	M	NO	X	maiden.entry	X	NO	NO	2013	2	2	2SW			NO	NO	No.both	No.both		yes	yes	yes
1656	2015-06-18	169	2015	V93	No	91	8	1.06	F	NO	X	maiden.entry	X	NO	NO	2013	2	2	2SW			NO	NO	No.both	No.both		yes	yes	yes
1660	2015-06-18	169	2015	V97	No	81	6.1	1.15	M	NO	X	maiden.entry	X	NO	NO	2013	2	2	2SW			NO	NO	No.both	No.both		yes	yes	yes
1662	2015-06-18	169	2015	V99	No	89	NA	NA	M	NO	X	maiden.entry	X	NO	NO	2013	2	2	2SW	14		NO	NO	No.both	No.both	43.2	yes	yes	yes
1664	2015-06-18	169	2015	V101	No	77	4.5	0.99	M	NO	X	maiden.entry	X	NO	NO	2013	2	2	2SW			NO	NO	No.both	No.both		yes	yes	yes
1665	2015-06-18	169	2015	V102	No	82	6.4	1.16	F	NO	X	maiden.entry	X	NO	NO	2013	2	2	2SW			NO	NO	No.both	No.both		yes	yes	yes
1666	2015-06-18	169	2015	V103	No	84	6.1	1.03	F	NO	X	maiden.entry	X	NO	NO	2013	2	2	2SW			NO	NO	No.both	No.both		yes	yes	yes
1668	2015-06-18	169	2015	V105	No	74	4	0.99	M	NO	X	maiden.entry	X	NO	NO	2013	2	2	2SW			NO	NO	No.both	No.both		yes	yes	yes
1670	2015-06-18	169	2015	V107	No	60	2.1	0.97	M	NO	X	maiden.entry	X	NO	NO	2009	6	6	MSW		2-2-g-1-g-1	YES	YES	No.Genetic	No.Genetic		yes	yes	yes
1671	2015-06-18	169	2015	V108	No	75	4.2	1	F	NO	X	maiden.entry	X	NO	NO	2013	2	2	2SW			NO	NO	No.both	No.both		yes	yes	yes
1673	2015-06-18	169	2015	V110	No	93	6.4	0.8	F	NO	X	maiden.entry	X	NO	NO	2012	3	3	MSW	15.8		NO	NO	No.both	No.both	40.7	yes	yes	yes
1675	2015-06-18	169	2015	V112	No	78	4.7	0.99	F	NO	X	maiden.entry	X	NO	NO	2013	2	2	2SW			NO	NO	No.both	No.both		yes	yes	yes
1676	2015-06-18	169	2015	V113	No	72	NA	NA	M	NO	X	maiden.entry	X	NO	NO	NA	NA	NA	NA			NO	NO	No.both	No.both		yes	no	no
1677	2015-06-18	169	2015	V114	No	78	4.8	1.01	F	NO	X	maiden.entry	X	NO	NO	2013	2	2	2SW			NO	NO	No.both	No.both		yes	yes	yes
1678	2015-06-18	169	2015	V115	No	64	2.9	1.11	M	NO	X	maiden.entry	X	NO	NO	2013	2	2	2SW			NO	NO	No.both	No.both		yes	yes	yes
1679	2015-06-18	169	2015	V116	No	73	4.2	1.08	F	NO	X	maiden.entry	X	NO	NO	2013	2	2	2SW			NO	NO	No.both	No.both		yes	yes	yes
1681	2015-06-19	170	2015	V118	No	59	2	0.97	F	NO	X	maiden.entry	X	YES	NO	2013	2	2	2SW			NO	NO	No.both	No.both		yes	yes	yes
1682	2015-06-19	170	2015	V119	No	100	10.1	1.01	M	NO	X	maiden.entry	X	NO	NO	2012	3	3	MSW			NO	NO	No.both	No.both		yes	yes	yes
1683	2015-06-20	171	2015	V120	No	81	6	1.13	F	NO	X	maiden.entry	X	NO	NO	2013	2	2	2SW			NO	NO	No.both	No.both		yes	yes	yes
1684	2015-06-20	171	2015	V121	No	69	NA	NA	M	NO	X	maiden.entry	X	NO	NO	2013	2	2	2SW	9.6		NO	NO	No.both	No.both	38.8	yes	yes	yes
1686	2015-06-21	172	2015	V123	No	63	2.6	1.04	F	NO	X	maiden.entry	X	NO	NO	2013	2	2	2SW			NO	NO	No.both	No.both		yes	yes	yes
1687	2015-06-21	172	2015	V124	No	60	NA	NA	M	NO	X	maiden.entry	X	NO	NO	2014	1	1	1SW			NO	NO	No.both	No.both		yes	yes	yes
1688	2015-06-21	172	2015	V125	No	90	6.7	0.92	M	NO	X	maiden.entry	X	NO	NO	2012	3	3	MSW			NO	NO	No.both	No.both		yes	yes	yes
1689	2015-06-22	173	2015	V126	No	73	4.5	1.16	F	NO	X	maiden.entry	X	NO	NO	2013	2	2	2SW			NO	NO	No.both	No.both		yes	yes	yes
1690	2015-06-22	173	2015	V127	No	78	4.9	1.03	F	NO	X	maiden.entry	X	NO	NO	2013	2	2	2SW			NO	NO	No.both	No.both		yes	yes	yes
1691	2015-06-22	173	2015	V128	No	75	NA	NA	F	NO	X	maiden.entry	X	NO	NO	2013	2	2	2SW			NO	NO	No.both	No.both		yes	yes	yes
1692	2015-06-23	174	2015	V129	No	72	4	1.07	M	NO	X	maiden.entry	X	NO	NO	2013	2	2	2SW			NO	NO	No.both	No.both		yes	yes	yes
1693	2015-06-23	174	2015	V131	No	79	5.1	1.03	F	NO	X	maiden.entry	X	NO	NO	2013	2	2	2SW	15.1		NO	NO	No.both	No.both	40.4	yes	yes	yes
1694	2015-06-23	174	2015	V132	No	69	2.8	0.85	F	NO	X	maiden.entry	X	NO	NO	2013	2	2	2SW			NO	NO	No.both	No.both		yes	yes	yes
1695	2015-06-24	175	2015	V133	No	79	4.4	0.89	F	NO	X	maiden.entry	X	NO	NO	2013	2	2	2SW			NO	NO	No.both	No.both		yes	yes	yes
1696	2015-06-24	175	2015	V134	No	61	2.1	0.93	M	NO	X	maiden.entry	X	NO	NO	2013	2	2	2SW			NO	NO	No.both	No.both		yes	yes	yes
1697	2015-06-24	175	2015	V135	No	71	2.8	0.78	F	NO	X	maiden.entry	X	NO	NO	2013	2	2	2SW			NO	NO	No.both	No.both		yes	yes	yes
1698	2015-06-25	176	2015	V136	No	75	3.7	0.88	F	NO	X	maiden.entry	X	NO	NO	2013	2	2	2SW			NO	NO	No.both	No.both		yes	yes	yes
1699	2015-06-25	176	2015	V137	No	86	5.6	0.88	M	NO	X	maiden.entry	X	NO	NO	2013	2	2	2SW			NO	NO	No.both	No.both		yes	yes	yes
1700	2015-06-25	176	2015	V138	No	78	5	1.05	F	NO	X	maiden.entry	X	NO	NO	2013	2	2	2SW			NO	NO	No.both	No.both		yes	yes	yes
1701	2015-06-25	176	2015	V139	No	53	1.4	0.94	M	NO	X	maiden.entry	X	NO	NO	2014	1	1	1SW			NO	NO	No.both	No.both		yes	yes	yes
1702	2015-06-26	177	2015	V140	No	118	16	0.97	M	NO	X	maiden.entry	X	NO	NO	2011	4	4	MSW			NO	NO	No.both	No.both		yes	yes	yes
1703	2015-06-26	177	2015	V141	No	82	6.1	1.11	F	NO	X	maiden.entry	X	NO	NO	2013	2	2	2SW	11.8		NO	NO	No.both	No.both	46.9	yes	yes	yes
1704	2015-06-26	177	2015	V142	No	57	1.7	0.92	M	NO	X	maiden.entry	X	NO	NO	2014	1	1	1SW			NO	NO	No.both	No.both		yes	yes	yes
1705	2015-06-27	178	2015	V143	No	50	1.2	0.96	M	NO	X	maiden.entry	X	NO	NO	2014	1	1	1SW			NO	NO	No.both	No.both		yes	yes	yes
1706	2015-06-27	178	2015	V144	No	77	4.5	0.99	M	NO	X	maiden.entry	X	NO	NO	2013	2	2	2SW			NO	NO	No.both	No.both		yes	yes	yes
1707	2015-06-27	178	2015	V145	No	81	5.2	0.98	M	NO	X	maiden.entry	X	NO	NO	2012	3	3	MSW			NO	NO	No.both	No.both		yes	yes	yes
1708	2015-06-27	178	2015	V146	No	81	4.7	0.88	F	NO	X	maiden.entry	X	NO	NO	2013	2	2	2SW			NO	NO	No.both	No.both		yes	yes	yes
1710	2015-06-27	178	2015	V148	No	89	8.1	1.15	F	NO	X	maiden.entry	X	NO	NO	2012	3	3	MSW			NO	NO	No.both	No.both		yes	yes	yes
1712	2015-06-28	179	2015	V150	No	80	NA	NA	M	NO	X	maiden.entry	X	NO	NO	2013	2	2	2SW	13		NO	NO	No.both	No.both	40.5	yes	yes	yes
1713	2015-06-28	179	2015	V151	No	79	4.7	0.95	F	NO	X	maiden.entry	X	NO	NO	2013	2	2	2SW			NO	NO	No.both	No.both		yes	yes	yes
1714	2015-06-28	179	2015	V152	No	50	1.2	0.96	M	NO	X	maiden.entry	X	NO	NO	2014	1	1	1SW			NO	NO	No.both	No.both		yes	yes	yes
1716	2015-06-28	179	2015	V154	No	46	1	1.03	M	NO	X	maiden.entry	X	NO	NO	2014	1	1	1SW			NO	NO	No.both	No.both		yes	yes	yes
1717	2015-06-28	179	2015	V155	No	72	4.1	1.1	M	NO	X	maiden.entry	X	NO	NO	2013	2	2	2SW			NO	NO	No.both	No.both		yes	yes	yes
1718	2015-06-28	179	2015	V157	No	82	6.2	1.12	F	NO	X	maiden.entry	X	NO	NO	2013	2	2	2SW			NO	NO	No.both	No.both		yes	yes	yes
1719	2015-06-28	179	2015	V158	No	70	3.3	0.96	F	NO	X	maiden.entry	X	NO	NO	2013	2	2	2SW			NO	NO	No.both	No.both		yes	yes	yes
1720	2015-06-28	179	2015	V159	No	70	4	1.17	M	NO	X	maiden.entry	X	NO	NO	2013	2	2	2SW			NO	NO	No.both	No.both		yes	yes	yes
1721	2015-06-28	179	2015	V160	No	73	4.2	1.08	M	NO	X	maiden.entry	X	NO	NO	2013	2	2	2SW			NO	NO	No.both	No.both		yes	yes	yes
1722	2015-06-28	179	2015	V161	No	76	4.3	0.98	F	NO	X	maiden.entry	X	NO	NO	2013	2	2	2SW	11.5		NO	NO	No.both	No.both	38.1	yes	yes	yes
1723	2015-06-29	180	2015	V162	No	72	3.6	0.96	M	NO	X	maiden.entry	X	YES	NO	2013	2	2	2SW			NO	NO	No.both	No.both		yes	yes	yes
1724	2015-06-29	180	2015	V163	No	71	4.2	1.17	M	NO	X	maiden.entry	X	NO	NO	2013	2	2	2SW			NO	NO	No.both	No.both		yes	yes	yes
1725	2015-06-29	180	2015	V164	No	81	6	1.13	F	NO	X	maiden.entry	X	NO	NO	2012	3	3	MSW			NO	NO	No.both	No.both		yes	yes	yes
1726	2015-06-29	180	2015	V165	No	79	5.2	1.05	M	NO	X	maiden.entry	X	NO	NO	2013	2	2	2SW			NO	NO	No.both	No.both		yes	yes	yes
1727	2015-06-29	180	2015	V166	No	77	5.1	1.12	F	NO	X	maiden.entry	X	NO	NO	2013	2	2	2SW			NO	NO	No.both	No.both		yes	yes	yes
1728	2015-06-29	180	2015	V167	No	55	1.8	1.08	M	NO	X	maiden.entry	X	NO	NO	2014	1	1	1SW			NO	NO	No.both	No.both		yes	yes	yes
1729	2015-06-29	180	2015	V168	No	65	2.8	1.02	F	NO	X	maiden.entry	X	NO	NO	2013	2	2	2SW			NO	NO	No.both	No.both		yes	yes	yes
1730	2015-06-29	180	2015	V169	No	67	2.6	0.86	F	NO	X	maiden.entry	X	NO	NO	2013	2	2	2SW			NO	NO	No.both	No.both		yes	yes	yes
1731	2015-06-29	180	2015	V170	No	65	2.5	0.91	M	NO	X	maiden.entry	X	NO	NO	2013	2	2	2SW			NO	NO	No.both	No.both		yes	yes	yes
1732	2015-06-29	180	2015	V171	No	47	0.9	0.87	F	NO	X	maiden.entry	X	NO	NO	2014	1	1	1SW	9		NO	NO	No.both	No.both	38.5	yes	yes	yes
1733	2015-06-29	180	2015	V172	No	79	5.3	1.07	F	NO	X	maiden.entry	X	NO	NO	2013	2	2	2SW			NO	NO	No.both	No.both		yes	yes	yes
1734	2015-06-29	180	2015	V173	No	81	5.5	1.03	M	NO	X	maiden.entry	X	NO	NO	2013	2	2	2SW			NO	NO	No.both	No.both		yes	yes	yes
1735	2015-06-29	180	2015	V174	No	90	6.5	0.89	F	NO	X	maiden.entry	X	NO	NO	2012	3	3	MSW			NO	NO	No.both	No.both		yes	yes	yes
1736	2015-06-29	180	2015	V175	No	81	5	0.94	F	NO	X	maiden.entry	X	NO	NO	2013	2	2	2SW			NO	NO	No.both	No.both		yes	yes	yes
1737	2015-06-29	180	2015	V176	No	69	3	0.91	M	NO	X	maiden.entry	X	NO	NO	2013	2	2	2SW			NO	NO	No.both	No.both		yes	yes	yes
1738	2015-06-29	180	2015	V177	No	62	2.2	0.92	M	NO	X	maiden.entry	X	NO	NO	2014	1	1	1SW			NO	NO	No.both	No.both		yes	yes	yes
1739	2015-06-29	180	2015	V178	No	72	3.6	0.96	F	NO	X	maiden.entry	X	NO	NO	2013	2	2	2SW			NO	NO	No.both	No.both		yes	yes	yes
1740	2015-06-29	180	2015	V179	No	79	5.6	1.14	F	NO	X	maiden.entry	X	NO	NO	2013	2	2	2SW			NO	NO	No.both	No.both		yes	yes	yes
1741	2015-06-29	180	2015	V180	No	90	8.2	1.12	F	NO	X	maiden.entry	X	NO	NO	2012	3	3	MSW			NO	NO	No.both	No.both		yes	yes	yes
1742	2015-06-29	180	2015	V181	No	76	4.5	1.03	F	NO	X	maiden.entry	X	NO	NO	2013	2	2	2SW	12.5		NO	NO	No.both	No.both	47.2	yes	yes	yes
1743	2015-06-29	180	2015	V182	No	76	4.7	1.07	M	NO	X	maiden.entry	X	NO	NO	2013	2	2	2SW			NO	NO	No.both	No.both		yes	yes	yes
1744	2015-06-29	180	2015	V183	No	66	2.7	0.94	F	NO	X	maiden.entry	X	NO	NO	2014	1	1	1SW			NO	NO	No.both	No.both		yes	yes	yes
1745	2015-06-29	180	2015	V184	No	68	3.1	0.99	M	NO	X	maiden.entry	X	NO	NO	2013	2	2	2SW			NO	NO	No.both	No.both		yes	yes	yes
1746	2015-06-29	180	2015	V185	No	72	3.7	0.99	F	NO	X	maiden.entry	X	NO	NO	2013	2	2	2SW			NO	NO	No.both	No.both		yes	yes	yes
1747	2015-06-29	180	2015	V186	No	86	6.6	1.04	F	NO	X	maiden.entry	X	NO	NO	2012	3	3	MSW			NO	NO	No.both	No.both		yes	yes	yes
1748	2015-06-29	180	2015	V187	No	75	4.2	1	F	NO	X	maiden.entry	X	NO	NO	2013	2	2	2SW			NO	NO	No.both	No.both		yes	yes	yes
1749	2015-06-29	180	2015	V188	No	74	4.2	1.04	NA	NO	X	maiden.entry	X	NO	NO	2013	2	2	2SW			NO	NO	No.both	No.both		yes	yes	yes
1750	2015-06-29	180	2015	V189	No	62	2.5	1.05	M	NO	X	maiden.entry	X	NO	NO	2013	2	2	2SW			NO	NO	No.both	No.both		yes	yes	yes
1751	2015-06-29	180	2015	V190	No	71	3.5	0.98	F	NO	X	maiden.entry	X	NO	NO	2013	2	2	2SW			NO	NO	No.both	No.both		yes	yes	yes
1752	2015-06-29	180	2015	V191	No	59	1.9	0.93	M	NO	X	maiden.entry	X	NO	NO	2014	1	1	1SW	15.4		NO	NO	No.both	No.both	39.7	yes	yes	yes
1753	2015-06-29	180	2015	V192	No	48	1.1	0.99	M	NO	X	maiden.entry	X	NO	NO	2014	1	1	1SW			NO	NO	No.both	No.both		yes	yes	yes
1754	2015-06-29	180	2015	V193	No	77	5.1	1.11	F	NO	X	maiden.entry	X	NO	NO	2013	2	2	2SW			NO	NO	No.both	No.both		yes	yes	yes
1755	2015-06-29	180	2015	V194	No	88	7.1	1.04	M	NO	X	maiden.entry	X	NO	NO	2013	2	2	2SW			NO	NO	No.both	No.both		yes	yes	yes
1757	2015-06-29	180	2015	V196	No	68	NA	NA	F	NO	X	maiden.entry	X	NO	NO	2013	2	2	2SW			NO	NO	No.both	No.both		yes	yes	yes
1758	2015-06-29	180	2015	V197	No	81	5.9	1.11	M	NO	X	maiden.entry	X	NO	NO	2013	2	2	2SW			NO	NO	No.both	No.both		yes	yes	yes
1762	2015-06-30	181	2015	V201	No	70	2.9	0.85	F	NO	X	maiden.entry	X	NO	NO	2013	2	2	2SW	14		NO	NO	No.both	No.both	39.6	yes	yes	yes
1763	2015-06-30	181	2015	V202	No	62	2.4	1.01	M	NO	X	maiden.entry	X	NO	NO	2013	2	2	2SW			NO	NO	No.both	No.both		yes	yes	yes
1764	2015-06-30	181	2015	V203	No	82	6	1.09	M	NO	X	maiden.entry	X	NO	NO	2012	3	3	MSW			NO	NO	No.both	No.both		yes	yes	yes
1765	2015-06-30	181	2015	V204	No	82	5.5	1	M	NO	X	maiden.entry	X	NO	NO	2013	2	2	2SW			NO	NO	No.both	No.both		yes	yes	yes
1767	2015-06-30	181	2015	V206	No	75	4	0.95	M	NO	X	maiden.entry	X	NO	NO	2013	2	2	2SW			NO	NO	No.both	No.both		yes	yes	yes
1768	2015-06-30	181	2015	V207	No	81	6	1.13	F	NO	X	maiden.entry	X	NO	NO	2013	2	2	2SW			NO	NO	No.both	No.both		yes	yes	yes
1769	2015-06-30	181	2015	V208	No	96	8.9	1.01	F	NO	X	maiden.entry	X	NO	NO	2012	3	3	MSW			NO	NO	No.both	No.both		yes	yes	yes
1770	2015-06-30	181	2015	V209	No	87	6.7	1.02	F	NO	X	maiden.entry	X	NO	NO	2013	2	2	2SW			NO	NO	No.both	No.both		yes	yes	yes
1771	2015-06-30	181	2015	V210	No	83	6	1.05	F	NO	X	maiden.entry	X	NO	NO	2012	3	3	MSW			NO	NO	No.both	No.both		yes	yes	yes
1772	2015-06-30	181	2015	V211	No	67	3.2	1.06	M	NO	X	maiden.entry	X	NO	NO	2013	2	2	2SW	11.1		NO	NO	No.both	No.both	34.4	yes	yes	yes
1775	2015-06-30	181	2015	V214	No	77	4.9	1.07	M	NO	X	maiden.entry	X	NO	NO	2013	2	2	2SW			NO	NO	No.both	No.both		yes	yes	yes
1776	2015-06-30	181	2015	V215	No	80	5.5	1.07	M	NO	X	maiden.entry	X	NO	NO	2013	2	2	2SW			NO	NO	No.both	No.both		yes	yes	yes
1777	2015-06-30	181	2015	V216	No	65	3	1.09	F	NO	X	maiden.entry	X	NO	NO	2014	1	1	1SW			NO	NO	No.both	No.both		yes	yes	yes
1778	2015-06-30	181	2015	V217	No	79	5.3	1.07	M	NO	X	maiden.entry	X	NO	NO	2013	2	2	2SW			NO	NO	No.both	No.both		yes	yes	yes
1779	2015-06-30	181	2015	V218	No	48	1.3	1.18	M	NO	X	maiden.entry	X	NO	NO	2014	1	1	1SW			NO	NO	No.both	No.both		yes	yes	yes
1781	2015-06-30	181	2015	V220	No	70	3.5	1.02	F	NO	X	maiden.entry	X	NO	NO	2013	2	2	2SW			NO	NO	No.both	No.both		yes	yes	yes
1782	2015-07-01	182	2015	V221	No	95	9.4	1.1	F	NO	X	maiden.entry	X	NO	NO	2012	3	3	MSW	12		NO	NO	No.both	No.both	38.8	yes	yes	yes
1783	2015-07-01	182	2015	V222	No	82	6	1.09	F	NO	X	maiden.entry	X	NO	NO	2013	2	2	2SW			NO	NO	No.both	No.both		yes	yes	yes
1784	2015-07-01	182	2015	V223	No	67	2.8	0.93	M	NO	X	maiden.entry	X	NO	NO	2013	2	2	2SW			NO	NO	No.both	No.both		yes	yes	yes
1785	2015-07-01	182	2015	V224	No	72	3.7	0.99	F	NO	X	maiden.entry	X	NO	NO	2013	2	2	2SW			NO	NO	No.both	No.both		yes	yes	yes
1786	2015-07-01	182	2015	V225	No	73	3.7	0.95	M	NO	X	maiden.entry	X	NO	NO	2013	2	2	2SW			NO	NO	No.both	No.both		yes	yes	yes
1787	2015-07-01	182	2015	V226	No	69	3.1	0.94	F	NO	X	maiden.entry	X	NO	NO	2013	2	2	2SW			NO	NO	No.both	No.both		yes	yes	yes
1788	2015-07-01	182	2015	V227	No	78	4.8	1.01	F	NO	X	maiden.entry	X	NO	NO	2013	2	2	2SW			NO	NO	No.both	No.both		yes	yes	yes
1789	2015-07-01	182	2015	V228	No	79	3.9	0.79	M	NO	X	maiden.entry	X	NO	NO	2013	2	2	2SW			NO	NO	No.both	No.both		yes	yes	yes
1790	2015-07-01	182	2015	V229	No	52	1.6	1.14	M	NO	X	maiden.entry	X	NO	NO	2014	1	1	1SW			NO	NO	No.both	No.both		yes	yes	yes
1791	2015-07-01	182	2015	V231	No	95	9	1.05	NA	NO	X	maiden.entry	X	NO	NO	2012	3	3	MSW	17.2		NO	NO	No.both	No.both	40.8	yes	yes	yes
1793	2015-07-01	182	2015	V234	No	76	4.8	1.09	F	NO	X	maiden.entry	X	NO	NO	2013	2	2	2SW			NO	NO	No.both	No.both		yes	yes	yes
1794	2015-07-01	182	2015	V235	No	79	5.6	1.14	F	NO	X	maiden.entry	X	NO	NO	2013	2	2	2SW			NO	NO	No.both	No.both		yes	yes	yes
1795	2015-07-01	182	2015	V236	No	73	4.1	1.05	M	NO	X	maiden.entry	X	NO	NO	2013	2	2	2SW			NO	NO	No.both	No.both		yes	yes	yes
1796	2015-07-01	182	2015	V237	No	46	1.1	1.13	M	NO	X	maiden.entry	X	NO	NO	2014	1	1	1SW			NO	NO	No.both	No.both		yes	yes	yes
1797	2015-07-01	182	2015	V238	No	49	1.2	1.02	F	NO	X	maiden.entry	X	NO	NO	2014	1	1	1SW			NO	NO	No.both	No.both		yes	yes	yes
1798	2015-07-01	182	2015	V239	No	72	4.4	1.18	F	NO	X	maiden.entry	X	NO	NO	2013	2	2	2SW			NO	NO	No.both	No.both		yes	yes	yes
1799	2015-07-01	182	2015	V240	No	74	4.4	1.09	NA	NO	X	maiden.entry	X	NO	NO	2013	2	2	2SW			NO	NO	No.both	No.both		yes	yes	yes
1800	2015-07-01	182	2015	V241	No	67	3.3	1.1	F	NO	X	maiden.entry	X	NO	NO	2013	2	2	2SW	10.5		NO	NO	No.both	No.both	34.4	yes	yes	yes
1801	2015-07-01	182	2015	V242	No	99	10.1	1.04	M	NO	X	maiden.entry	X	NO	NO	2011	3	4	MSW			NO	NO	No.both	No.both		yes	yes	yes
1802	2015-07-01	182	2015	V243	No	82	6	1.09	M	NO	X	maiden.entry	X	NO	NO	2013	2	2	2SW			NO	NO	No.both	No.both		yes	yes	yes
1804	2015-07-01	182	2015	V245	No	49	1.3	1.1	M	NO	X	maiden.entry	X	NO	NO	2014	1	1	1SW			NO	NO	No.both	No.both		yes	yes	yes
1805	2015-07-02	183	2015	V246	No	87	6.3	0.96	M	NO	X	maiden.entry	X	NO	NO	2013	2	2	2SW			NO	NO	No.both	No.both		yes	yes	yes
1807	2015-07-02	183	2015	V248	No	53	1.3	0.87	M	NO	X	maiden.entry	X	NO	NO	2014	1	1	1SW			NO	NO	No.both	No.both		yes	yes	yes
1808	2015-07-02	183	2015	V249	No	56	1.5	0.85	M	NO	X	maiden.entry	X	NO	NO	2014	1	1	1SW			NO	NO	No.both	No.both		yes	yes	yes
1809	2015-07-02	183	2015	V250	No	92	NA	NA	F	NO	X	maiden.entry	X	NO	NO	2012	3	3	MSW			NO	NO	No.both	No.both		yes	yes	yes
1810	2015-07-02	183	2015	V251	No	84	7.1	1.2	F	NO	X	maiden.entry	X	NO	NO	2012	3	3	MSW	16.5		NO	NO	No.both	No.both	41.6	yes	yes	yes
1811	2015-07-02	183	2015	V252	No	86	7	1.1	F	NO	X	maiden.entry	X	NO	NO	2013	2	2	2SW			NO	NO	No.both	No.both		yes	yes	yes
1813	2015-07-02	183	2015	V254	No	82	5.5	1	F	NO	X	maiden.entry	X	YES	NO	2013	2	2	2SW			NO	NO	No.both	No.both		yes	yes	yes
1814	2015-07-02	183	2015	V255	No	69	3.3	1	F	NO	X	maiden.entry	X	NO	NO	2013	2	2	2SW			NO	NO	No.both	No.both		yes	yes	yes
1818	2015-07-02	183	2015	V260	No	70	NA	NA	M	NO	X	maiden.entry	X	NO	NO	2014	1	1	1SW			NO	NO	No.both	No.both		yes	yes	yes
1819	2015-07-02	183	2015	V261	No	79	5	1.01	F	NO	X	maiden.entry	X	NO	NO	2013	2	2	2SW	10.8		NO	NO	No.both	No.both	39.8	yes	yes	yes
1821	2015-07-02	183	2015	V263	No	72	NA	NA	M	NO	X	maiden.entry	X	NO	NO	2013	2	2	2SW			NO	NO	No.both	No.both		yes	yes	yes
1822	2015-07-02	183	2015	V264	No	64	2.7	1.03	F	NO	X	maiden.entry	X	NO	NO	2013	2	2	2SW			NO	NO	No.both	No.both		yes	yes	yes
1823	2015-07-02	183	2015	V265	No	70	3.9	1.14	M	NO	X	maiden.entry	X	NO	NO	2013	2	2	2SW			NO	NO	No.both	No.both		yes	yes	yes
1826	2015-07-02	183	2015	V268	No	76	4.8	1.09	M	NO	X	maiden.entry	X	NO	NO	2014	1	1	1SW			NO	NO	No.both	No.both		yes	yes	yes
1827	2015-07-02	183	2015	V269	No	65	2.6	0.95	M	NO	X	maiden.entry	X	NO	NO	2014	1	1	1SW			NO	NO	No.both	No.both		yes	yes	yes
1828	2015-07-02	183	2015	V270	No	76	5.2	1.18	F	NO	X	maiden.entry	X	NO	NO	2013	2	2	2SW			NO	NO	No.both	No.both		yes	yes	yes
1829	2015-07-02	183	2015	V271	No	68	3.2	1.02	F	NO	X	maiden.entry	X	NO	NO	2013	2	2	2SW	9.7		NO	NO	No.both	No.both	41.6	yes	yes	yes
1831	2015-07-02	183	2015	V273	No	74	4.2	1.04	M	NO	X	maiden.entry	X	NO	NO	2013	2	2	2SW			NO	NO	No.both	No.both		yes	yes	yes
1832	2015-07-02	183	2015	V274	No	66	2.5	0.87	M	NO	X	maiden.entry	X	NO	NO	2013	2	2	2SW			NO	NO	No.both	No.both		yes	yes	yes
1833	2015-07-02	183	2015	V275	No	81	NA	NA	F	NO	X	maiden.entry	X	NO	NO	2013	2	2	2SW			NO	NO	No.both	No.both		yes	yes	yes
1834	2015-07-02	183	2015	V276	No	69	3	0.91	F	NO	X	maiden.entry	X	NO	NO	2013	2	2	2SW			NO	NO	No.both	No.both		yes	yes	yes
1835	2015-07-02	183	2015	V277	No	56	1.4	0.8	M	NO	X	maiden.entry	X	NO	NO	2014	1	1	1SW			NO	NO	No.both	No.both		yes	yes	yes
1836	2015-07-02	183	2015	V278	No	48	1.2	1.09	M	NO	X	maiden.entry	X	NO	NO	2014	1	1	1SW			NO	NO	No.both	No.both		yes	yes	yes
1837	2015-07-02	183	2015	V279	No	94	9	1.08	F	NO	X	maiden.entry	X	NO	NO	2012	3	3	MSW			NO	NO	No.both	No.both		yes	yes	yes
1838	2015-07-02	183	2015	V280	No	78	4	0.84	M	NO	X	maiden.entry	X	NO	NO	2012	3	3	MSW			NO	NO	No.both	No.both		yes	yes	yes
1840	2015-07-02	183	2015	V282	No	78	4.6	0.97	M	NO	X	maiden.entry	X	NO	NO	2013	2	2	2SW			NO	NO	No.both	No.both		yes	yes	yes
1841	2015-07-02	183	2015	V283	No	69	3.3	1	M	NO	X	maiden.entry	X	NO	NO	2013	2	2	2SW			NO	NO	No.both	No.both		yes	yes	yes
1842	2015-07-02	183	2015	V284	No	87	6.2	0.94	F	NO	X	maiden.entry	X	NO	NO	2012	3	3	MSW			NO	NO	No.both	No.both		yes	yes	yes
1843	2015-07-03	184	2015	V285	No	77	5.2	1.14	F	NO	X	maiden.entry	X	NO	NO	2013	2	2	2SW			NO	NO	No.both	No.both		yes	yes	yes
1844	2015-07-03	184	2015	V287	No	51	NA	NA	M	NO	X	maiden.entry	X	YES	NO	2014	1	1	1SW			NO	NO	No.both	No.both		yes	yes	yes
1845	2015-07-03	184	2015	V288	No	81	5.8	1.09	F	NO	X	maiden.entry	X	NO	NO	2013	2	2	2SW			NO	NO	No.both	No.both		yes	yes	yes
1846	2015-07-03	184	2015	V289	No	86	7.4	1.16	F	NO	X	maiden.entry	X	NO	NO	2012	3	3	MSW			NO	NO	No.both	No.both		yes	yes	yes
1847	2015-07-03	184	2015	V290	No	73	4.1	1.05	F	NO	X	maiden.entry	X	NO	NO	2013	2	2	2SW			NO	NO	No.both	No.both		yes	yes	yes
1848	2015-07-03	184	2015	V291	No	75	4.5	1.07	M	NO	X	maiden.entry	X	NO	NO	2013	2	2	2SW	12.7		NO	NO	No.both	No.both	44	yes	yes	yes
1850	2015-07-03	184	2015	V293	No	70	3.5	1.02	F	NO	X	maiden.entry	X	NO	NO	2013	2	2	2SW			NO	NO	No.both	No.both		yes	yes	yes
1851	2015-07-03	184	2015	V294	No	85	6.8	1.11	F	NO	X	maiden.entry	X	NO	NO	2012	3	3	MSW			NO	NO	No.both	No.both		yes	yes	yes
1853	2015-07-03	184	2015	V296	No	83	6.6	1.15	F	NO	X	maiden.entry	X	NO	NO	2013	2	2	2SW			NO	NO	No.both	No.both		yes	yes	yes
1854	2015-07-03	184	2015	V297	No	83	6.5	1.14	M	NO	X	maiden.entry	X	NO	NO	2013	2	2	2SW			NO	NO	No.both	No.both		yes	yes	yes
1855	2015-07-03	184	2015	V298	No	73	3.8	0.98	F	NO	X	maiden.entry	X	NO	NO	2013	2	2	2SW			NO	NO	No.both	No.both		yes	yes	yes
1856	2015-07-03	184	2015	V299	No	65	2.7	0.98	M	NO	X	maiden.entry	X	NO	NO	2013	2	2	2SW			NO	NO	No.both	No.both		yes	yes	yes
1857	2015-07-03	184	2015	V300	No	68	2.8	0.89	M	NO	X	maiden.entry	X	YES	NO	2013	2	2	2SW			NO	NO	No.both	No.both		yes	yes	yes
1858	2015-07-03	184	2015	V301	No	79	5.5	1.12	F	NO	X	maiden.entry	X	NO	NO	2013	2	2	2SW	13.3		NO	NO	No.both	No.both	40.3	yes	yes	yes
1859	2015-07-03	184	2015	V302	No	50	1.2	0.96	M	NO	X	maiden.entry	X	NO	NO	2014	1	1	1SW			NO	NO	No.both	No.both		yes	yes	yes
1861	2015-07-03	184	2015	V304	No	79	5.7	1.16	F	NO	X	maiden.entry	X	NO	NO	2013	2	2	2SW			NO	NO	No.both	No.both		yes	yes	yes
1862	2015-07-03	184	2015	V305	No	77	4.3	0.94	F	NO	X	maiden.entry	X	NO	NO	2013	2	2	2SW			NO	NO	No.both	No.both		yes	yes	yes
1864	2015-07-03	184	2015	V307	No	49	1.2	1.02	M	NO	X	maiden.entry	X	NO	NO	2014	1	1	1SW			NO	NO	No.both	No.both		yes	yes	yes
1865	2015-07-03	184	2015	V308	No	80	5.3	1.04	M	NO	X	maiden.entry	X	NO	NO	2013	2	2	2SW			NO	NO	No.both	No.both		yes	yes	yes
1866	2015-07-03	184	2015	V309	No	82	6.3	1.14	F	NO	X	maiden.entry	X	NO	NO	2013	2	2	2SW			NO	NO	No.both	No.both		yes	yes	yes
1867	2015-07-03	184	2015	V310	No	87	6.7	1.02	M	NO	X	maiden.entry	X	NO	NO	2011	4	4	MSW		2-2-g-1	YES	YES	No.Genetic	No.Genetic		yes	yes	yes
1869	2015-07-03	184	2015	V312	No	69	3.1	0.94	M	NO	X	maiden.entry	X	NO	NO	2013	2	2	2SW			NO	NO	No.both	No.both		yes	yes	yes
1871	2015-07-03	184	2015	V314	No	58	1.8	0.92	M	NO	X	maiden.entry	X	NO	NO	2014	1	1	1SW			NO	NO	No.both	No.both		yes	yes	yes
1872	2015-07-03	184	2015	V315	No	43	0.9	1.13	M	NO	X	maiden.entry	X	NO	NO	2014	1	1	1SW			NO	NO	No.both	No.both		yes	yes	yes
1873	2015-07-03	184	2015	V316	No	78	NA	NA	F	NO	X	maiden.entry	X	NO	NO	2013	2	2	2SW			NO	NO	No.both	No.both		yes	yes	yes
1875	2015-07-03	184	2015	V318	No	76	4.6	1.05	F	NO	X	maiden.entry	X	NO	NO	2013	2	2	2SW			NO	NO	No.both	No.both		yes	yes	yes
1876	2015-07-03	184	2015	V319	No	75	4.9	1.16	M	NO	X	maiden.entry	X	NO	NO	2013	2	2	2SW			NO	NO	No.both	No.both		yes	yes	yes
1877	2015-07-03	184	2015	V320	No	58	1.6	0.82	M	NO	X	maiden.entry	X	NO	NO	2013	2	2	2SW			NO	NO	No.both	No.both		yes	yes	yes
1878	2015-07-03	184	2015	V321	No	86	7	1.1	F	NO	X	maiden.entry	X	NO	NO	2013	2	2	2SW	13.1		NO	NO	No.both	No.both	45.5	yes	yes	yes
1881	2015-07-03	184	2015	V324	No	71	3.6	1.01	F	NO	X	maiden.entry	X	NO	NO	2013	2	2	2SW			NO	NO	No.both	No.both		yes	yes	yes
1882	2015-07-03	184	2015	V325	No	80	NA	NA	M	NO	X	maiden.entry	X	NO	NO	2014	1	1	1SW			NO	NO	No.both	No.both		yes	yes	yes
1883	2015-07-03	184	2015	V326	No	61	1.9	0.84	M	NO	X	maiden.entry	X	NO	NO	2014	1	1	1SW			NO	NO	No.both	No.both		yes	yes	yes
1884	2015-07-04	185	2015	V327	No	89	7.6	1.08	F	NO	X	maiden.entry	X	NO	NO	2012	3	3	MSW			NO	NO	No.both	No.both		yes	yes	yes
1885	2015-07-04	185	2015	V328	No	80	NA	NA	F	NO	X	maiden.entry	X	NO	NO	2012	3	3	MSW			NO	NO	No.both	No.both		yes	yes	yes
1886	2015-07-04	185	2015	V329	No	81	5.5	1.03	F	NO	X	maiden.entry	X	NO	NO	2013	2	2	2SW			NO	NO	No.both	No.both		yes	yes	yes
1887	2015-07-04	185	2015	V330	No	52	1.2	0.85	M	NO	X	maiden.entry	X	NO	NO	2014	1	1	1SW			NO	NO	No.both	No.both		yes	yes	yes
1888	2015-07-04	185	2015	V331	No	82	6.1	1.11	F	NO	X	maiden.entry	X	NO	NO	2012	3	3	MSW	13.2		NO	NO	No.both	No.both	39.3	yes	yes	yes
1889	2015-07-04	185	2015	V332	No	81	5	0.94	F	NO	X	maiden.entry	X	NO	NO	2013	2	2	2SW			NO	NO	No.both	No.both		yes	yes	yes
1890	2015-07-04	185	2015	V333	No	70	3.5	1.02	M	NO	X	maiden.entry	X	NO	NO	2013	2	2	2SW			NO	NO	No.both	No.both		yes	yes	yes
1891	2015-07-04	185	2015	V334	No	74	NA	NA	M	NO	X	maiden.entry	X	NO	NO	2013	2	2	2SW			NO	NO	No.both	No.both		yes	yes	yes
1893	2015-07-04	185	2015	V336	No	80	4.7	0.92	M	NO	X	maiden.entry	X	NO	NO	2013	2	2	2SW			NO	NO	No.both	No.both		yes	yes	yes
1894	2015-07-04	185	2015	V337	No	53.5	1.5	0.95	M	NO	X	maiden.entry	X	NO	NO	2014	1	1	1SW			NO	NO	No.both	No.both		yes	yes	yes
1895	2015-07-04	185	2015	V338	No	48	1	0.9	M	NO	X	maiden.entry	X	NO	NO	2014	1	1	1SW			NO	NO	No.both	No.both		yes	yes	yes
1896	2015-07-04	185	2015	V339	No	57	1.7	0.89	M	NO	X	maiden.entry	X	NO	NO	2013	2	2	2SW			NO	NO	No.both	No.both		yes	yes	yes
1897	2015-07-04	185	2015	V340	No	84	6.6	1.11	F	NO	X	maiden.entry	X	NO	NO	2012	3	3	MSW			NO	NO	No.both	No.both		yes	yes	yes
1898	2015-07-04	185	2015	V341	No	88	7	1.03	M	NO	X	maiden.entry	X	NO	NO	2012	3	3	MSW	13.6		NO	NO	No.both	No.both	41.2	yes	yes	yes
1899	2015-07-04	185	2015	V342	No	55	1.7	0.99	M	NO	X	maiden.entry	X	NO	NO	2014	1	1	1SW			NO	NO	No.both	No.both		yes	yes	yes
1900	2015-07-04	185	2015	V343	No	77	NA	NA	M	NO	X	maiden.entry	X	NO	NO	2013	2	2	2SW			NO	NO	No.both	No.both		yes	yes	yes
1902	2015-07-04	185	2015	V346	No	57	1.5	0.81	M	NO	X	maiden.entry	X	NO	NO	2014	1	1	1SW			NO	NO	No.both	No.both		yes	yes	yes
1903	2015-07-05	186	2015	V347	No	71	3.6	1.01	M	NO	X	maiden.entry	X	NO	NO	2013	2	2	2SW			NO	NO	No.both	No.both		yes	yes	yes
1904	2015-07-05	186	2015	V348	No	76	5	1.14	F	NO	X	maiden.entry	X	NO	NO	2013	2	2	2SW			NO	NO	No.both	No.both		yes	yes	yes
1905	2015-07-05	186	2015	V349	No	60	2.4	1.11	M	NO	X	maiden.entry	X	NO	NO	2014	1	1	1SW			NO	NO	No.both	No.both		yes	yes	yes
1906	2015-07-05	186	2015	V350	No	67	3.6	1.2	F	NO	X	maiden.entry	X	NO	NO	2013	2	2	2SW			NO	NO	No.both	No.both		yes	yes	yes
1908	2015-07-05	186	2015	V352	No	49	1.1	0.93	M	NO	X	maiden.entry	X	NO	NO	2014	1	1	1SW			NO	NO	No.both	No.both		yes	yes	yes
1909	2015-07-05	186	2015	V353	No	83	6.5	1.14	M	NO	X	maiden.entry	X	NO	NO	2013	2	2	2SW			NO	NO	No.both	No.both		yes	yes	yes
1910	2015-07-05	186	2015	V354	No	70	3.2	0.93	F	NO	X	maiden.entry	X	NO	NO	2013	2	2	2SW			NO	NO	No.both	No.both		yes	yes	yes
1911	2015-07-05	186	2015	V356	No	52	1.3	0.92	M	NO	X	maiden.entry	X	NO	NO	2014	1	1	1SW			NO	NO	No.both	No.both		yes	yes	yes
1912	2015-07-06	187	2015	V357	No	53	1.4	0.94	M	NO	X	maiden.entry	X	NO	NO	2014	1	1	1SW			NO	NO	No.both	No.both		yes	yes	yes
1914	2015-07-06	187	2015	V359	No	41.5	0.8	1.12	M	NO	X	maiden.entry	X	NO	NO	2014	1	1	1SW			NO	NO	No.both	No.both		yes	yes	yes
1915	2015-07-06	187	2015	V360	No	47	1.2	1.11	M	NO	X	maiden.entry	X	NO	NO	2014	1	1	1SW			NO	NO	No.both	No.both		yes	yes	yes
1916	2015-07-06	187	2015	V361	No	57	2	1.08	M	NO	X	maiden.entry	X	NO	NO	2014	1	1	1SW	12.4		NO	NO	No.both	No.both	41	yes	yes	yes
1917	2015-07-06	187	2015	V362	No	51	1.3	0.98	M	NO	X	maiden.entry	X	NO	NO	2014	1	1	1SW			NO	NO	No.both	No.both		yes	yes	yes
1918	2015-07-06	187	2015	V363	No	54	1.3	0.79	F	NO	X	maiden.entry	X	NO	NO	2014	1	1	1SW			NO	NO	No.both	No.both		yes	yes	yes
1919	2015-07-06	187	2015	V364	No	54	1.6	1.02	M	NO	X	maiden.entry	X	NO	NO	2014	1	1	1SW			NO	NO	No.both	No.both		yes	yes	yes
1920	2015-07-06	187	2015	V366	No	49	1.3	1.1	M	NO	X	maiden.entry	X	NO	NO	2014	1	1	1SW			NO	NO	No.both	No.both		yes	yes	yes
1921	2015-07-06	187	2015	V367	No	75	4.2	1	M	NO	X	maiden.entry	X	NO	NO	2013	2	2	2SW			NO	NO	No.both	No.both		yes	yes	yes
1922	2015-07-07	188	2015	V368	No	46	0.7	0.72	M	NO	X	maiden.entry	X	NO	NO	2014	1	1	1SW			NO	NO	No.both	No.both		yes	yes	yes
1923	2015-07-07	188	2015	V369	No	56	1.7	0.97	M	NO	X	maiden.entry	X	NO	NO	2014	1	1	1SW			NO	NO	No.both	No.both		yes	yes	yes
1924	2015-07-07	188	2015	V370	No	53	1.5	1.01	M	NO	X	maiden.entry	X	YES	NO	2014	1	1	1SW			NO	NO	No.both	No.both		yes	yes	yes
1925	2015-07-07	188	2015	V371	No	51	1.3	0.98	M	NO	X	maiden.entry	X	NO	NO	2014	1	1	1SW	7.6		NO	NO	No.both	No.both	38.3	yes	yes	yes
1926	2015-07-07	188	2015	V372	No	54	1.5	0.95	M	NO	X	maiden.entry	X	NO	NO	2014	1	1	1SW			NO	NO	No.both	No.both		yes	yes	yes
1927	2015-07-07	188	2015	V373	No	71	3.4	0.95	F	NO	X	maiden.entry	X	NO	NO	2013	2	2	2SW			NO	NO	No.both	No.both		yes	yes	yes
1928	2015-07-07	188	2015	V374	No	57	1.7	0.92	M	NO	X	maiden.entry	X	YES	NO	2014	1	1	1SW			NO	NO	No.both	No.both		yes	yes	yes
1930	2015-07-08	189	2015	V376	No	46	0.8	0.82	M	NO	X	maiden.entry	X	NO	NO	2014	1	1	1SW			NO	NO	No.both	No.both		yes	yes	yes
1931	2015-07-08	189	2015	V377	No	56	NA	NA	M	NO	X	maiden.entry	X	NO	NO	2014	1	1	1SW			NO	NO	No.both	No.both		yes	yes	yes
1932	2015-07-08	189	2015	V378	No	73	4.1	1.05	M	NO	X	maiden.entry	X	NO	NO	2013	2	2	2SW			NO	NO	No.both	No.both		yes	yes	yes
1933	2015-07-08	189	2015	V379	No	46	1	1.03	M	NO	X	maiden.entry	X	NO	NO	2014	1	1	1SW			NO	NO	No.both	No.both		yes	yes	yes
1934	2015-07-08	189	2015	V380	No	75	3.6	0.85	F	NO	X	maiden.entry	X	NO	NO	2013	2	2	2SW			NO	NO	No.both	No.both		yes	yes	yes
1936	2015-07-08	189	2015	V384	No	92	6.2	0.8	M	NO	X	maiden.entry	X	NO	NO	2013	2	2	2SW			NO	NO	No.both	No.both		yes	yes	yes
1937	2015-07-08	189	2015	V385	No	92	NA	NA	F	NO	X	maiden.entry	X	NO	NO	2012	3	3	MSW			NO	NO	No.both	No.both		yes	yes	yes
1939	2015-07-09	190	2015	V387	No	77	4.8	1.05	F	NO	X	maiden.entry	X	NO	NO	2013	2	2	2SW			NO	NO	No.both	No.both		yes	yes	yes
1941	2015-07-09	190	2015	V389	No	70	3.7	1.08	M	NO	X	maiden.entry	X	NO	NO	2013	2	2	2SW			NO	NO	No.both	No.both		yes	yes	yes
1942	2015-07-09	190	2015	V390	No	77	4.9	1.07	M	NO	X	maiden.entry	X	NO	NO	2013	2	2	2SW			NO	NO	No.both	No.both		yes	yes	yes
1943	2015-07-09	190	2015	V391	No	67	3.4	1.13	F	NO	X	maiden.entry	X	NO	NO	2013	2	2	2SW	14.1		NO	NO	No.both	No.both	40	yes	yes	yes
1945	2015-07-09	190	2015	V393	No	75	4.8	1.14	F	NO	X	maiden.entry	X	YES	NO	2013	2	2	2SW			NO	NO	No.both	No.both		yes	yes	yes
1946	2015-07-09	190	2015	V394	No	78	4.5	0.95	F	NO	X	maiden.entry	X	NO	NO	2013	2	2	2SW			NO	NO	No.both	No.both		yes	yes	yes
1947	2015-07-09	190	2015	V395	No	73	4.5	1.16	F	NO	X	maiden.entry	X	NO	NO	2013	2	2	2SW			NO	NO	No.both	No.both		yes	yes	yes
1948	2015-07-09	190	2015	V396	No	76	4.6	1.05	M	NO	X	maiden.entry	X	NO	NO	2013	2	2	2SW			NO	NO	No.both	No.both		yes	yes	yes
1949	2015-07-09	190	2015	V397	No	74	4.7	1.16	F	NO	X	maiden.entry	X	NO	NO	2013	2	2	2SW			NO	NO	No.both	No.both		yes	yes	yes
1950	2015-07-09	190	2015	V398	No	92	8.4	1.08	F	NO	X	maiden.entry	X	NO	NO	2012	3	3	MSW			NO	NO	No.both	No.both		yes	yes	yes
1951	2015-07-09	190	2015	V399	No	77	4.4	0.96	F	NO	X	maiden.entry	X	YES	NO	2012	3	3	MSW			NO	NO	No.both	No.both		yes	yes	yes
1952	2015-07-09	190	2015	V401	No	78	5.3	1.12	F	NO	X	maiden.entry	X	NO	NO	2013	2	2	2SW			NO	NO	No.both	No.both		yes	yes	yes
1953	2015-07-09	190	2015	V402	No	76	NA	NA	F	NO	X	maiden.entry	X	NO	NO	2013	2	2	2SW	14.2		NO	NO	No.both	No.both	50.6	yes	yes	yes
1954	2015-07-09	190	2015	V403	No	78	4.3	0.91	F	NO	X	maiden.entry	X	NO	NO	2013	2	2	2SW			NO	NO	No.both	No.both		yes	yes	yes
1955	2015-07-09	190	2015	V404	No	77	4.5	0.99	F	NO	X	maiden.entry	X	NO	NO	2012	3	3	MSW			NO	NO	No.both	No.both		yes	yes	yes
1956	2015-07-09	190	2015	V405	No	77	4.5	0.99	M	NO	X	maiden.entry	X	NO	NO	2013	2	2	2SW			NO	NO	No.both	No.both		yes	yes	yes
1957	2015-07-09	190	2015	V406	No	72	4.1	1.1	M	NO	X	maiden.entry	X	NO	NO	2013	2	2	2SW			NO	NO	No.both	No.both		yes	yes	yes
1958	2015-07-09	190	2015	V407	No	72	4	1.07	F	NO	X	maiden.entry	X	NO	NO	2013	2	2	2SW			NO	NO	No.both	No.both		yes	yes	yes
1960	2015-07-09	190	2015	V409	No	75	NA	NA	F	NO	X	maiden.entry	X	NO	NO	2013	2	2	2SW			NO	NO	No.both	No.both		yes	yes	yes
1961	2015-07-09	190	2015	V410	No	102	11.5	1.08	M	NO	X	maiden.entry	X	NO	NO	2012	3	3	MSW			NO	NO	No.both	No.both		yes	yes	yes
1962	2015-07-09	190	2015	V411	No	48	1.1	0.99	M	NO	X	maiden.entry	X	NO	NO	2014	1	1	1SW	14.9		NO	NO	No.both	No.both	36.3	yes	yes	yes
1963	2015-07-09	190	2015	V412	No	85	NA	NA	F	NO	X	maiden.entry	X	NO	NO	2012	3	3	MSW			NO	NO	No.both	No.both		yes	yes	yes
1964	2015-07-09	190	2015	V413	No	86	7.2	1.13	F	NO	X	maiden.entry	X	YES	NO	2012	3	3	MSW			NO	NO	No.both	No.both		yes	yes	yes
1966	2015-07-09	190	2015	V415	No	76	NA	NA	F	NO	X	maiden.entry	X	NO	NO	2013	2	2	2SW			NO	NO	No.both	No.both		yes	yes	yes
1967	2015-07-09	190	2015	V416	No	93	8.2	1.02	M	NO	X	maiden.entry	X	NO	NO	2013	2	2	2SW			NO	NO	No.both	No.both		yes	yes	yes
1968	2015-07-09	190	2015	V417	No	85	NA	NA	F	NO	X	maiden.entry	X	NO	NO	NA	NA	NA	NA			NO	NO	No.both	No.both		yes	yes	yes
1969	2015-07-09	190	2015	V418	No	50	1.1	0.91	M	NO	X	maiden.entry	X	NO	NO	2014	1	1	1SW			NO	NO	No.both	No.both		yes	yes	yes
1970	2015-07-09	190	2015	V419	No	83	NA	NA	F	NO	X	maiden.entry	X	NO	NO	2011	4	4	MSW		3-2-g-1+	YES	YES	No.Genetic	No.Genetic		yes	yes	yes
1971	2015-07-09	190	2015	V420	No	73	4.1	1.05	F	NO	X	maiden.entry	X	NO	NO	2013	2	2	2SW			NO	NO	No.both	No.both		yes	yes	yes
1972	2015-07-09	190	2015	V421	No	93	8.2	1.02	F	NO	X	maiden.entry	X	YES	NO	2011	4	4	MSW	16	3-2-g-1	YES	YES	No.Genetic	No.Genetic	47.5	yes	yes	yes
1975	2015-07-09	190	2015	V424	No	82	5.8	1.05	F	NO	X	maiden.entry	X	NO	NO	2013	2	2	2SW			NO	NO	No.both	No.both		yes	yes	yes
1976	2015-07-09	190	2015	V425	No	75	4.1	0.97	F	NO	X	maiden.entry	X	NO	NO	2013	2	2	2SW			NO	NO	No.both	No.both		yes	yes	yes
1978	2015-07-09	190	2015	V427	No	75	NA	NA	M	NO	X	maiden.entry	X	NO	NO	2013	2	2	2SW			NO	NO	No.both	No.both		yes	yes	yes
1980	2015-07-09	190	2015	V429	No	81	NA	NA	F	NO	X	maiden.entry	X	NO	NO	2012	3	3	MSW			NO	NO	No.both	No.both		yes	yes	yes
1981	2015-07-09	190	2015	V430	No	70	3.8	1.11	F	NO	X	maiden.entry	X	NO	NO	2014	1	1	1SW			NO	NO	No.both	No.both		yes	yes	yes
1982	2015-07-09	190	2015	V431	No	75	4.1	0.97	M	NO	X	maiden.entry	X	NO	NO	2013	2	2	2SW	15.5		NO	NO	No.both	No.both	40.2	yes	yes	yes
1983	2015-07-09	190	2015	V432	No	93	NA	NA	M	NO	X	maiden.entry	X	NO	NO	2011	3	4	MSW		?-1-g-2+	YES	YES	No.Genetic	No.Genetic		yes	yes	yes
1984	2015-07-09	190	2015	V433	No	71	3.8	1.06	M	NO	X	maiden.entry	X	NO	NO	NA	NA	NA	NA			NO	NO	No.both	No.both		yes	yes	yes
1987	2015-07-09	190	2015	V436	No	73	4.6	1.18	M	NO	X	maiden.entry	X	NO	NO	2013	2	2	2SW			NO	NO	No.both	No.both		yes	yes	yes
1988	2015-07-09	190	2015	V437	No	63	2.1	0.84	M	NO	X	maiden.entry	X	NO	NO	2013	2	2	2SW			NO	NO	No.both	No.both		yes	yes	yes
1989	2015-07-09	190	2015	V438	No	75	5	1.19	F	NO	X	maiden.entry	X	NO	NO	2013	2	2	2SW			NO	NO	No.both	No.both		yes	yes	yes
1990	2015-07-09	190	2015	V439	No	61	2.2	0.97	M	NO	X	maiden.entry	X	NO	NO	2013	2	2	2SW			NO	NO	No.both	No.both		yes	yes	yes
1991	2015-07-09	190	2015	V440	No	47	1	0.96	M	NO	X	maiden.entry	X	NO	NO	2014	1	1	1SW			NO	NO	No.both	No.both		yes	yes	yes
1992	2015-07-09	190	2015	V441	No	62	2.2	0.92	M	NO	X	maiden.entry	X	NO	NO	2013	2	2	2SW			NO	NO	No.both	No.both		yes	yes	yes
1993	2015-07-09	190	2015	V442	No	71	3.6	1.01	F	NO	X	maiden.entry	X	NO	NO	2013	2	2	2SW			NO	NO	No.both	No.both		yes	yes	yes
1994	2015-07-09	190	2015	V443	No	79	5.7	1.16	F	NO	X	maiden.entry	X	NO	NO	NA	NA	NA	NA			NO	NO	No.both	No.both		yes	yes	yes
1995	2015-07-09	190	2015	V444	No	73	3.9	1	F	NO	X	maiden.entry	X	NO	NO	2013	2	2	2SW			NO	NO	No.both	No.both		yes	yes	yes
1996	2015-07-09	190	2015	V445	No	70	NA	NA	F	NO	X	maiden.entry	X	NO	NO	2013	2	2	2SW			NO	NO	No.both	No.both		yes	yes	yes
1998	2015-07-09	190	2015	V447	No	63	3	1.2	M	NO	X	maiden.entry	X	NO	NO	2013	2	2	2SW			NO	NO	No.both	No.both		yes	yes	yes
1999	2015-07-09	190	2015	V448	No	72	3.9	1.04	F	NO	X	maiden.entry	X	NO	NO	2013	2	2	2SW			NO	NO	No.both	No.both		yes	yes	yes
2000	2015-07-09	190	2015	V449	No	71	3.8	1.06	M	NO	X	maiden.entry	X	NO	NO	2013	2	2	2SW			NO	NO	No.both	No.both		yes	yes	yes
2001	2015-07-09	190	2015	V451	No	73	4.5	1.16	F	NO	X	maiden.entry	X	NO	NO	2013	2	2	2SW	13.9		NO	NO	No.both	No.both	41.8	yes	yes	yes
2002	2015-07-09	190	2015	V452	No	67	NA	NA	F	NO	X	maiden.entry	X	NO	NO	2013	2	2	2SW			NO	NO	No.both	No.both		yes	yes	yes
2003	2015-07-09	190	2015	V453	No	74	3.9	0.96	F	NO	X	maiden.entry	X	NO	NO	2013	2	2	2SW			NO	NO	No.both	No.both		yes	yes	yes
2006	2015-07-09	190	2015	V456	No	70	3.6	1.05	F	NO	X	maiden.entry	X	NO	NO	2013	2	2	2SW			NO	NO	No.both	No.both		yes	yes	yes
2007	2015-07-09	190	2015	V457	No	78	4.4	0.93	F	NO	X	maiden.entry	X	NO	NO	2013	2	2	2SW			NO	NO	No.both	No.both		yes	yes	yes
2008	2015-07-09	190	2015	V458	No	76	NA	NA	F	NO	X	maiden.entry	X	YES	NO	2013	2	2	2SW			NO	NO	No.both	No.both		yes	yes	yes
2009	2015-07-09	190	2015	V459	No	61	1.8	0.79	M	NO	X	maiden.entry	X	NO	NO	2014	1	1	1SW			NO	NO	No.both	No.both		yes	yes	yes
2011	2015-07-09	190	2015	V461	No	77	4.7	1.03	F	NO	X	maiden.entry	X	NO	NO	2013	2	2	2SW	11.4		NO	NO	No.both	No.both	42.2	yes	yes	yes
2012	2015-07-09	190	2015	V462	No	78	5.7	1.2	F	NO	X	maiden.entry	X	NO	NO	2013	2	2	2SW			NO	NO	No.both	No.both		yes	yes	yes
2013	2015-07-09	190	2015	V463	No	79	5	1.01	F	NO	X	maiden.entry	X	YES	NO	2013	2	2	2SW			NO	NO	No.both	No.both		yes	yes	yes
2014	2015-07-10	191	2015	V464	No	77	4.2	0.92	M	NO	X	maiden.entry	X	NO	NO	2013	2	2	2SW			NO	NO	No.both	No.both		yes	yes	yes
2015	2015-07-10	191	2015	V465	No	76	4.1	0.93	F	NO	X	maiden.entry	X	NO	NO	2013	2	2	2SW			NO	NO	No.both	No.both		yes	yes	yes
2016	2015-07-10	191	2015	V466	No	63	NA	NA	M	NO	X	maiden.entry	X	NO	NO	2014	1	1	1SW			NO	NO	No.both	No.both		yes	yes	yes
2017	2015-07-10	191	2015	V467	No	60	2.1	0.97	M	NO	X	maiden.entry	X	NO	NO	2014	1	1	1SW			NO	NO	No.both	No.both		yes	yes	yes
2018	2015-07-10	191	2015	V468	No	69	3.5	1.07	F	NO	X	maiden.entry	X	NO	NO	2013	2	2	2SW			NO	NO	No.both	No.both		yes	yes	yes
2019	2015-07-10	191	2015	V469	No	57	1.9	1.03	NA	NO	X	maiden.entry	X	NO	NO	2014	1	1	1SW			NO	NO	No.both	No.both		yes	yes	yes
2020	2015-07-10	191	2015	V470	No	59	2	0.97	M	NO	X	maiden.entry	X	NO	NO	2014	1	1	1SW			NO	NO	No.both	No.both		yes	yes	yes
2021	2015-07-10	191	2015	V471	No	49	1.3	1.1	M	NO	X	maiden.entry	X	NO	NO	2014	1	1	1SW	10.7		NO	NO	No.both	No.both	36.6	yes	yes	yes
2022	2015-07-10	191	2015	V472	No	45	1	1.1	M	NO	X	maiden.entry	X	NO	NO	2014	1	1	1SW			NO	NO	No.both	No.both		yes	yes	yes
2023	2015-07-10	191	2015	V473	No	71	3.4	0.95	F	NO	X	maiden.entry	X	NO	NO	2013	2	2	2SW			NO	NO	No.both	No.both		yes	yes	yes
2024	2015-07-10	191	2015	V474	No	46	NA	NA	M	NO	X	maiden.entry	X	NO	NO	2014	1	1	1SW			NO	NO	No.both	No.both		yes	yes	yes
2025	2015-07-10	191	2015	V475	No	67	3.5	1.16	F	NO	X	maiden.entry	X	NO	NO	2013	2	2	2SW			NO	NO	No.both	No.both		yes	yes	yes
2026	2015-07-10	191	2015	V476	No	101	11.7	1.14	M	NO	X	maiden.entry	X	YES	NO	2012	3	3	MSW			NO	NO	No.both	No.both		yes	yes	yes
2027	2015-07-10	191	2015	V477	No	44	0.8	0.94	M	NO	X	maiden.entry	X	NO	NO	2014	1	1	1SW			NO	NO	No.both	No.both		yes	yes	yes
2028	2015-07-10	191	2015	V478	No	51	1.2	0.9	F	NO	X	maiden.entry	X	NO	NO	2014	1	1	1SW			NO	NO	No.both	No.both		yes	yes	yes
2029	2015-07-11	192	2015	V479	No	57	1.8	0.97	M	NO	X	maiden.entry	X	NO	NO	2014	1	1	1SW			NO	NO	No.both	No.both		yes	yes	yes
2031	2015-07-11	192	2015	V481	No	45	1	1.1	M	NO	X	maiden.entry	X	NO	NO	2014	1	1	1SW	14.4		NO	NO	No.both	No.both	39.1	yes	yes	yes
2032	2015-07-11	192	2015	V482	No	53	1.6	1.07	M	NO	X	maiden.entry	X	NO	NO	2014	1	1	1SW			NO	NO	No.both	No.both		yes	yes	yes
2034	2015-07-11	192	2015	V484	No	45	NA	NA	M	NO	X	maiden.entry	X	NO	NO	2014	1	1	1SW			NO	NO	No.both	No.both		yes	yes	yes
2035	2015-07-11	192	2015	V485	No	52	NA	NA	M	NO	X	maiden.entry	X	NO	NO	NA	NA	NA	NA			NO	NO	No.both	No.both		yes	yes	yes
2036	2015-07-11	192	2015	V486	No	54	NA	NA	M	NO	X	maiden.entry	X	NO	NO	2014	1	1	1SW			NO	NO	No.both	No.both		yes	yes	yes
2037	2015-07-11	192	2015	V487	No	48	1.1	0.99	M	NO	X	maiden.entry	X	NO	NO	2014	1	1	1SW			NO	NO	No.both	No.both		yes	yes	yes
2038	2015-07-11	192	2015	V488	No	55	1.4	0.84	M	NO	X	maiden.entry	X	NO	NO	2014	1	1	1SW			NO	NO	No.both	No.both		yes	yes	yes
2039	2015-07-11	192	2015	V489	No	52	NA	NA	M	NO	X	maiden.entry	X	NO	NO	2014	1	1	1SW			NO	NO	No.both	No.both		yes	yes	yes
2040	2015-07-12	193	2015	V490	No	52	1.3	0.92	M	NO	X	maiden.entry	X	NO	NO	2014	1	1	1SW			NO	NO	No.both	No.both		yes	yes	yes
2041	2015-07-12	193	2015	V491	No	43	0.7	0.88	M	NO	X	maiden.entry	X	NO	NO	2014	1	1	1SW	11.8		NO	NO	No.both	No.both	32	yes	yes	yes
2042	2015-07-12	193	2015	V492	No	50	1.2	0.96	M	NO	X	maiden.entry	X	NO	NO	2014	1	1	1SW			NO	NO	No.both	No.both		yes	yes	yes
2043	2015-07-12	193	2015	V493	No	60	2.4	1.11	M	NO	X	maiden.entry	X	NO	NO	2014	1	1	1SW			NO	NO	No.both	No.both		yes	yes	yes
2044	2015-07-12	193	2015	V494	No	62	NA	NA	M	NO	X	maiden.entry	X	NO	NO	2014	1	1	1SW			NO	NO	No.both	No.both		yes	yes	yes
2045	2015-07-12	193	2015	V495	No	70	3.9	1.14	F	NO	X	maiden.entry	X	NO	NO	2013	2	2	2SW			NO	NO	No.both	No.both		yes	yes	yes
2046	2015-07-12	193	2015	V496	No	71	NA	NA	F	NO	X	maiden.entry	X	NO	NO	2013	2	2	2SW			NO	NO	No.both	No.both		yes	yes	yes
2047	2015-07-12	193	2015	V497	No	54	1.5	0.95	M	NO	X	maiden.entry	X	NO	NO	2014	1	1	1SW			NO	NO	No.both	No.both		yes	yes	yes
2048	2015-07-12	193	2015	V498	No	50	1.4	1.12	M	NO	X	maiden.entry	X	NO	NO	2014	1	1	1SW			NO	NO	No.both	No.both		yes	yes	yes
2049	2015-07-12	193	2015	V499	No	74	3.6	0.89	M	NO	X	maiden.entry	X	NO	NO	2013	2	2	2SW			NO	NO	No.both	No.both		yes	yes	yes
2050	2015-07-12	193	2015	V500	No	61	1.9	0.84	M	NO	X	maiden.entry	X	NO	NO	2014	1	1	1SW			NO	NO	No.both	No.both		yes	yes	yes
2052	2015-07-12	193	2015	V502	No	51	1.3	0.98	M	NO	X	maiden.entry	X	NO	NO	2014	1	1	1SW			NO	NO	No.both	No.both		yes	yes	yes
2054	2015-07-12	193	2015	V504	No	77	4.8	1.05	M	NO	X	maiden.entry	X	NO	NO	2013	2	2	2SW			NO	NO	No.both	No.both		yes	yes	yes
2055	2015-07-12	193	2015	V505	No	53	1.3	0.87	M	NO	X	maiden.entry	X	NO	NO	2014	1	1	1SW			NO	NO	No.both	No.both		yes	yes	yes
2056	2015-07-12	193	2015	V506	No	52	1.4	1	F	NO	X	maiden.entry	X	YES	NO	2014	1	1	1SW			NO	NO	No.both	No.both		yes	yes	yes
2057	2015-07-12	193	2015	V507	No	61	2.6	1.15	M	NO	X	maiden.entry	X	NO	NO	2014	1	1	1SW			NO	NO	No.both	No.both		yes	yes	yes
2058	2015-07-12	193	2015	V508	No	53	1.4	0.94	M	NO	X	maiden.entry	X	NO	NO	2014	1	1	1SW			NO	NO	No.both	No.both		yes	yes	yes
2059	2015-07-12	193	2015	V509	No	59	2.3	1.12	M	NO	X	maiden.entry	X	NO	NO	2014	1	1	1SW			NO	NO	No.both	No.both		yes	yes	yes
2060	2015-07-13	194	2015	V510	No	75	3.5	0.83	F	NO	X	maiden.entry	X	NO	NO	NA	NA	NA	NA			NO	NO	No.both	No.both		yes	yes	yes
2061	2015-07-13	194	2015	V511	No	62	2.5	1.05	M	NO	X	maiden.entry	X	NO	NO	2013	2	2	2SW			NO	NO	No.both	No.both		yes	yes	yes
2062	2015-07-13	194	2015	V512	No	47	1	0.96	M	NO	X	maiden.entry	X	NO	NO	2014	1	1	1SW			NO	NO	No.both	No.both		yes	yes	yes
2063	2015-07-13	194	2015	V513	No	69	3.8	1.16	F	NO	X	maiden.entry	X	NO	NO	2013	2	2	2SW			NO	NO	No.both	No.both		yes	yes	yes
2064	2015-07-13	194	2015	V514	No	72	3.5	0.94	F	NO	X	maiden.entry	X	NO	NO	2013	2	2	2SW			NO	NO	No.both	No.both		yes	yes	yes
2065	2015-07-13	194	2015	V515	No	81	4.9	0.92	F	NO	X	maiden.entry	X	NO	NO	NA	NA	NA	NA			NO	NO	No.both	No.both		yes	yes	yes
2066	2015-07-13	194	2015	V516	No	64	2.3	0.88	F	NO	X	maiden.entry	X	NO	NO	2013	2	2	2SW			NO	NO	No.both	No.both		yes	yes	yes
2067	2015-07-13	194	2015	V517	No	78	4.8	1.01	F	NO	X	maiden.entry	X	NO	NO	2013	2	2	2SW			NO	NO	No.both	No.both		yes	yes	yes
2068	2015-07-13	194	2015	V518	No	76	4.6	1.05	M	NO	X	maiden.entry	X	NO	NO	2013	2	2	2SW			NO	NO	No.both	No.both		yes	yes	yes
2069	2015-07-13	194	2015	V519	No	76	4.9	1.12	F	NO	X	maiden.entry	X	NO	NO	2013	2	2	2SW			NO	NO	No.both	No.both		yes	yes	yes
2070	2015-07-13	194	2015	V520	No	75	4	0.95	F	NO	X	maiden.entry	X	NO	NO	2013	2	2	2SW			NO	NO	No.both	No.both		yes	yes	yes
2071	2015-07-13	194	2015	V521	No	63.5	NA	NA	M	NO	X	maiden.entry	X	NO	NO	2013	2	2	2SW	13.1		NO	NO	No.both	No.both	38.7	yes	yes	yes
2072	2015-07-13	194	2015	V522	No	52	1.3	0.92	M	NO	X	maiden.entry	X	NO	NO	2014	1	1	1SW			NO	NO	No.both	No.both		yes	yes	yes
2074	2015-07-13	194	2015	V524	No	54	1.4	0.89	M	NO	X	maiden.entry	X	NO	NO	2014	1	1	1SW			NO	NO	No.both	No.both		yes	yes	yes
2075	2015-07-13	194	2015	V525	No	44	0.9	1.06	M	NO	X	maiden.entry	X	NO	NO	2014	1	1	1SW			NO	NO	No.both	No.both		yes	yes	yes
2076	2015-07-13	194	2015	V526	No	46	NA	NA	M	NO	X	maiden.entry	X	NO	NO	2014	1	1	1SW			NO	NO	No.both	No.both		yes	yes	yes
2077	2015-07-13	194	2015	V527	No	54	NA	NA	M	NO	X	maiden.entry	X	NO	NO	2014	1	1	1SW			NO	NO	No.both	No.both		yes	yes	yes
2078	2015-07-13	194	2015	V528	No	57	1.8	0.97	M	NO	X	maiden.entry	X	NO	NO	2014	1	1	1SW			NO	NO	No.both	No.both		yes	yes	yes
2079	2015-07-13	194	2015	V530	No	46	0.8	0.82	M	NO	X	maiden.entry	X	NO	NO	2014	1	1	1SW			NO	NO	No.both	No.both		yes	yes	yes
2080	2015-07-13	194	2015	V531	No	50	1.2	0.96	NA	NO	X	maiden.entry	X	NO	NO	2014	1	1	1SW	11.5		NO	NO	No.both	No.both	40.8	yes	yes	yes
2081	2015-07-13	194	2015	V532	No	48	0.9	0.81	M	NO	X	maiden.entry	X	NO	NO	2014	1	1	1SW			NO	NO	No.both	No.both		yes	yes	yes
2082	2015-07-13	194	2015	V533	No	53	1.5	1.01	M	NO	X	maiden.entry	X	NO	NO	2014	1	1	1SW			NO	NO	No.both	No.both		yes	yes	yes
2083	2015-07-13	194	2015	V534	No	50	1.2	0.96	M	NO	X	maiden.entry	X	NO	NO	2014	1	1	1SW			NO	NO	No.both	No.both		yes	yes	yes
2084	2015-07-13	194	2015	V535	No	53	1.4	0.94	M	NO	X	maiden.entry	X	NO	NO	2014	1	1	1SW			NO	NO	No.both	No.both		yes	yes	yes
2086	2015-07-13	194	2015	V537	No	54	1.4	0.89	M	NO	X	maiden.entry	X	NO	NO	2014	1	1	1SW			NO	NO	No.both	No.both		yes	yes	yes
2087	2015-07-14	195	2015	V538	No	72	2.6	0.7	M	NO	X	maiden.entry	X	NO	NO	2013	2	2	2SW			NO	NO	No.both	No.both		yes	yes	yes
2089	2015-07-14	195	2015	V540	No	78	4.9	1.03	M	NO	X	maiden.entry	X	NO	NO	2013	2	2	2SW			NO	NO	No.both	No.both		yes	yes	yes
2090	2015-07-14	195	2015	V541	No	67	2.9	0.96	F	NO	X	maiden.entry	X	NO	NO	2013	2	2	2SW	13.7		NO	NO	No.both	No.both	40.6	yes	yes	yes
2091	2015-07-14	195	2015	V542	No	93	8.7	1.08	M	NO	X	maiden.entry	X	NO	NO	2013	2	2	2SW			NO	NO	No.both	No.both		yes	yes	yes
2092	2015-07-14	195	2015	V543	No	73	4.3	1.11	F	NO	X	maiden.entry	X	NO	NO	2013	2	2	2SW			NO	NO	No.both	No.both		yes	yes	yes
2093	2015-07-14	195	2015	V544	No	74	4.5	1.11	M	NO	X	maiden.entry	X	NO	NO	2013	2	2	2SW			NO	NO	No.both	No.both		yes	yes	yes
2094	2015-07-14	195	2015	V545	No	54	NA	NA	M	NO	X	maiden.entry	X	NO	NO	2014	1	1	1SW			NO	NO	No.both	No.both		yes	yes	yes
2095	2015-07-14	195	2015	V546	No	52	NA	NA	M	NO	X	maiden.entry	X	NO	NO	2014	1	1	1SW			NO	NO	No.both	No.both		yes	yes	yes
2096	2015-07-14	195	2015	V547	No	61	2.5	1.1	M	NO	X	maiden.entry	X	NO	NO	2014	1	1	1SW			NO	NO	No.both	No.both		yes	yes	yes
2097	2015-07-14	195	2015	V548	No	55	NA	NA	M	NO	X	maiden.entry	X	NO	NO	2014	1	1	1SW			NO	NO	No.both	No.both		yes	yes	yes
2098	2015-07-14	195	2015	V549	No	48	0.9	0.81	M	NO	X	maiden.entry	X	NO	NO	2014	1	1	1SW			NO	NO	No.both	No.both		yes	yes	yes
2100	2015-07-14	195	2015	V551	No	72	4.1	1.1	M	NO	X	maiden.entry	X	NO	NO	2013	2	2	2SW	11.1		NO	NO	No.both	No.both	40.7	yes	yes	yes
2101	2015-07-14	195	2015	V552	No	61	2.1	0.93	M	NO	X	maiden.entry	X	NO	NO	2014	1	1	1SW			NO	NO	No.both	No.both		yes	yes	yes
2103	2015-07-14	195	2015	V555	No	73	3.9	1	F	NO	X	maiden.entry	X	NO	NO	2013	2	2	2SW			NO	NO	No.both	No.both		yes	yes	yes
2104	2015-07-14	195	2015	V556	No	51	1.2	0.9	M	NO	X	maiden.entry	X	NO	NO	2014	1	1	1SW			NO	NO	No.both	No.both		yes	yes	yes
2105	2015-07-15	196	2015	V557	No	80	5.7	1.11	M	NO	X	maiden.entry	X	NO	NO	2013	2	2	2SW			NO	NO	No.both	No.both		yes	yes	yes
2106	2015-07-15	196	2015	V560	No	74	NA	NA	F	NO	X	maiden.entry	X	NO	NO	2013	2	2	2SW			NO	NO	No.both	No.both		yes	yes	yes
2107	2015-07-15	196	2015	V561	No	52	1.2	0.85	M	NO	X	maiden.entry	X	NO	NO	2014	1	1	1SW	10.7		NO	NO	No.both	No.both	35.2	yes	yes	yes
2108	2015-07-15	196	2015	V562	No	57	2.1	1.13	M	NO	X	maiden.entry	X	NO	NO	2014	1	1	1SW			NO	NO	No.both	No.both		yes	yes	yes
2110	2015-07-15	196	2015	V564	No	60	2	0.93	M	NO	X	maiden.entry	X	NO	NO	2014	1	1	1SW			NO	NO	No.both	No.both		yes	yes	yes
2111	2015-07-15	196	2015	V565	No	48	1	0.9	M	NO	X	maiden.entry	X	NO	NO	2014	1	1	1SW			NO	NO	No.both	No.both		yes	yes	yes
2112	2015-07-15	196	2015	V566	No	61	2.3	1.01	M	NO	X	maiden.entry	X	NO	NO	2014	1	1	1SW			NO	NO	No.both	No.both		yes	yes	yes
2114	2015-07-15	196	2015	V568	No	72	NA	NA	M	NO	X	maiden.entry	X	NO	NO	2013	2	2	2SW			NO	NO	No.both	No.both		yes	yes	yes
2115	2015-07-15	196	2015	V569	No	61	1.9	0.84	M	NO	X	maiden.entry	X	NO	NO	2014	1	1	1SW			NO	NO	No.both	No.both		yes	yes	yes
2116	2015-07-16	197	2015	V570	No	84	NA	NA	F	NO	X	maiden.entry	X	NO	NO	2013	2	2	2SW			NO	NO	No.both	No.both		yes	yes	yes
2118	2015-07-16	197	2015	V572	No	68	3.6	1.14	NA	NO	X	maiden.entry	X	NO	NO	2013	2	2	2SW			NO	NO	No.both	No.both		yes	yes	yes
2120	2015-07-16	197	2015	V574	No	52	1.4	1	F	NO	X	maiden.entry	X	NO	NO	2014	1	1	1SW			NO	NO	No.both	No.both		yes	yes	yes
2121	2015-07-16	197	2015	V575	No	64	2.8	1.07	M	NO	X	maiden.entry	X	NO	NO	2014	1	1	1SW			NO	NO	No.both	No.both		yes	yes	yes
2122	2015-07-16	197	2015	V576	No	46	1	1.03	M	NO	X	maiden.entry	X	NO	NO	2014	1	1	1SW			NO	NO	No.both	No.both		yes	yes	yes
2123	2015-07-16	197	2015	V577	No	52	1.3	0.92	M	NO	X	maiden.entry	X	NO	NO	2014	1	1	1SW			NO	NO	No.both	No.both		yes	yes	yes
2124	2015-07-17	198	2015	V578	No	56	2.1	1.2	M	NO	X	maiden.entry	X	NO	NO	2014	1	1	1SW			NO	NO	No.both	No.both		yes	yes	yes
2125	2015-07-17	198	2015	V579	No	52	1.3	0.92	M	NO	X	maiden.entry	X	NO	NO	2014	1	1	1SW			NO	NO	No.both	No.both		yes	yes	yes
2126	2015-07-17	198	2015	V580	No	83	6.5	1.14	F	NO	X	maiden.entry	X	NO	NO	2012	3	3	MSW			NO	NO	No.both	No.both		yes	yes	yes
2127	2015-07-17	198	2015	V581	No	87	6.4	0.97	F	NO	X	maiden.entry	X	NO	NO	2013	2	2	2SW	15.9		NO	NO	No.both	No.both	48.4	yes	yes	yes
2128	2015-07-17	198	2015	V582	No	53	NA	NA	M	NO	X	maiden.entry	X	NO	NO	2014	1	1	1SW			NO	NO	No.both	No.both		yes	yes	yes
2129	2015-07-17	198	2015	V583	No	54	1.5	0.95	M	NO	X	maiden.entry	X	NO	NO	2014	1	1	1SW			NO	NO	No.both	No.both		yes	yes	yes
2130	2015-07-17	198	2015	V584	No	45	1	1.1	M	NO	X	maiden.entry	X	NO	NO	2014	1	1	1SW			NO	NO	No.both	No.both		yes	yes	yes
2131	2015-07-17	198	2015	V585	No	57	1.8	0.97	M	NO	X	maiden.entry	X	NO	NO	2014	1	1	1SW			NO	NO	No.both	No.both		yes	yes	yes
2132	2015-07-17	198	2015	V586	No	58	1.9	0.97	M	NO	X	maiden.entry	X	NO	NO	2014	1	1	1SW			NO	NO	No.both	No.both		yes	yes	yes
2133	2015-07-17	198	2015	V588	No	75	4.6	1.09	M	NO	X	maiden.entry	X	NO	NO	2013	2	2	2SW			NO	NO	No.both	No.both		yes	yes	yes
2134	2015-07-17	198	2015	V589	No	70	3.2	0.93	M	NO	X	maiden.entry	X	NO	NO	2013	2	2	2SW			NO	NO	No.both	No.both		yes	yes	yes
2135	2015-07-17	198	2015	V590	No	89	7.1	1.01	M	NO	X	maiden.entry	X	NO	NO	2013	2	2	2SW			NO	NO	No.both	No.both		yes	yes	yes
2136	2015-07-17	198	2015	V591	No	56	1.5	0.85	M	NO	X	maiden.entry	X	NO	NO	2014	1	1	1SW	13.9		NO	NO	No.both	No.both	44.4	yes	yes	yes
2137	2015-07-17	198	2015	V592	No	41	0.6	0.87	M	NO	X	maiden.entry	X	NO	NO	2014	1	1	1SW			NO	NO	No.both	No.both		yes	yes	yes
2138	2015-07-18	199	2015	V593	No	83	6.4	1.12	M	NO	X	maiden.entry	X	NO	NO	2013	2	2	2SW			NO	NO	No.both	No.both		yes	yes	yes
2139	2015-07-18	199	2015	V594	No	50	1.4	1.12	M	NO	X	maiden.entry	X	NO	NO	2014	1	1	1SW			NO	NO	No.both	No.both		yes	yes	yes
2140	2015-07-18	199	2015	V595	No	57	1.9	1.03	M	NO	X	maiden.entry	X	NO	NO	2014	1	1	1SW			NO	NO	No.both	No.both		yes	yes	yes
2141	2015-07-18	199	2015	V596	No	55	1.8	1.08	M	NO	X	maiden.entry	X	NO	NO	2014	1	1	1SW			NO	NO	No.both	No.both		yes	yes	yes
2143	2015-07-18	199	2015	V598	No	70	2.7	0.79	F	NO	X	maiden.entry	X	NO	NO	2013	2	2	2SW			NO	NO	No.both	No.both		yes	yes	yes
2144	2015-07-18	199	2015	V599	No	81	NA	NA	F	NO	X	maiden.entry	X	NO	NO	2013	2	2	2SW			NO	NO	No.both	No.both		yes	yes	yes
2145	2015-07-18	199	2015	V600	No	71	4	1.12	F	NO	X	maiden.entry	X	NO	NO	2013	2	2	2SW			NO	NO	No.both	No.both		yes	yes	yes
2146	2015-07-18	199	2015	V601	No	75	4.9	1.16	F	NO	X	maiden.entry	X	NO	NO	2013	2	2	2SW	12.3		NO	NO	No.both	No.both	42.5	yes	yes	yes
2147	2015-07-18	199	2015	V602	No	78	NA	NA	M	NO	X	maiden.entry	X	NO	NO	2012	3	3	MSW		2-2-g-0+	YES	YES	No.Genetic	No.Genetic		yes	yes	yes
2149	2015-07-18	199	2015	V604	No	77	5	1.1	F	NO	X	maiden.entry	X	NO	NO	2013	2	2	2SW			NO	NO	No.both	No.both		yes	yes	yes
2150	2015-07-18	199	2015	V605	No	84	5.1	0.86	F	NO	X	maiden.entry	X	NO	NO	2013	2	2	2SW			NO	NO	No.both	No.both		yes	yes	yes
2151	2015-07-18	199	2015	V606	No	74	NA	NA	F	NO	X	maiden.entry	X	NO	NO	2013	2	2	2SW			NO	NO	No.both	No.both		yes	yes	yes
2152	2015-07-18	199	2015	V607	No	63	2.4	0.96	M	NO	X	maiden.entry	X	NO	NO	2014	1	1	1SW			NO	NO	No.both	No.both		yes	yes	yes
2153	2015-07-18	199	2015	V608	No	66	2.8	0.97	M	NO	X	maiden.entry	X	NO	NO	2014	1	1	1SW			NO	NO	No.both	No.both		yes	yes	yes
2154	2015-07-18	199	2015	V609	No	70	3.4	0.99	F	NO	X	maiden.entry	X	NO	NO	2013	2	2	2SW			NO	NO	No.both	No.both		yes	yes	yes
2155	2015-07-18	199	2015	V610	No	57	1.7	0.92	NA	NO	X	maiden.entry	X	NO	NO	2014	1	1	1SW			NO	NO	No.both	No.both		yes	yes	yes
2156	2015-07-18	199	2015	V611	No	76	4.5	1.03	F	NO	X	maiden.entry	X	NO	NO	2013	2	2	2SW	7.7		NO	NO	No.both	No.both	35.9	yes	yes	yes
2157	2015-07-18	199	2015	V612	No	71	3.9	1.09	F	NO	X	maiden.entry	X	NO	NO	2013	2	2	2SW			NO	NO	No.both	No.both		yes	yes	yes
2158	2015-07-18	199	2015	V613	No	57	1.9	1.03	M	NO	X	maiden.entry	X	NO	NO	2014	1	1	1SW			NO	NO	No.both	No.both		yes	yes	yes
2159	2015-07-18	199	2015	V614	No	54	1.7	1.08	M	NO	X	maiden.entry	X	NO	NO	2014	1	1	1SW			NO	NO	No.both	No.both		yes	yes	yes
2160	2015-07-18	199	2015	V615	No	73	4.6	1.18	F	NO	X	maiden.entry	X	NO	NO	2013	2	2	2SW			NO	NO	No.both	No.both		yes	yes	yes
2161	2015-07-18	199	2015	V616	No	67	NA	NA	F	NO	X	maiden.entry	X	NO	NO	2013	2	2	2SW			NO	NO	No.both	No.both		yes	yes	yes
2162	2015-07-18	199	2015	V617	No	61	2.1	0.93	F	NO	X	maiden.entry	X	NO	NO	2014	1	1	1SW			NO	NO	No.both	No.both		yes	yes	yes
2163	2015-07-18	199	2015	V618	No	51	NA	NA	M	NO	X	maiden.entry	X	NO	NO	2014	1	1	1SW			NO	NO	No.both	No.both		yes	yes	yes
2164	2015-07-18	199	2015	V619	No	83	4.5	0.79	F	NO	X	maiden.entry	X	NO	NO	2013	2	2	2SW			NO	NO	No.both	No.both		yes	yes	yes
2165	2015-07-18	199	2015	V620	No	72	3.3	0.87	F	NO	X	maiden.entry	X	YES	NO	2013	2	2	2SW			NO	NO	No.both	No.both		yes	yes	yes
2166	2015-07-18	199	2015	V621	No	73	3.7	0.95	F	NO	X	maiden.entry	X	NO	NO	2013	2	2	2SW	11.7		NO	NO	No.both	No.both	42.5	yes	yes	yes
2167	2015-07-18	199	2015	V622	No	75	4.5	1.07	M	NO	X	maiden.entry	X	NO	NO	2013	2	2	2SW			NO	NO	No.both	No.both		yes	yes	yes
2170	2015-07-18	199	2015	V625	No	91	8.4	1.11	M	NO	X	maiden.entry	X	NO	NO	2012	3	3	MSW			NO	NO	No.both	No.both		yes	yes	yes
2172	2015-07-18	199	2015	V627	No	78	4.9	1.03	M	NO	X	maiden.entry	X	NO	NO	2013	2	2	2SW			NO	NO	No.both	No.both		yes	yes	yes
2173	2015-07-18	199	2015	V628	No	70	2.9	0.85	M	NO	X	maiden.entry	X	NO	NO	2013	2	2	2SW			NO	NO	No.both	No.both		yes	yes	yes
2175	2015-07-18	199	2015	V630	No	53	NA	NA	M	NO	X	maiden.entry	X	NO	NO	2014	1	1	1SW			NO	NO	No.both	No.both		yes	yes	yes
2177	2015-07-18	199	2015	V632	No	71	3.7	1.03	M	NO	X	maiden.entry	X	NO	NO	2013	2	2	2SW			NO	NO	No.both	No.both		yes	yes	yes
2178	2015-07-18	199	2015	V633	No	73	3.5	0.9	F	NO	X	maiden.entry	X	NO	NO	2013	2	2	2SW			NO	NO	No.both	No.both		yes	yes	yes
2179	2015-07-18	199	2015	V634	No	76	4.9	1.12	NA	NO	X	maiden.entry	X	NO	NO	2013	2	2	2SW			NO	NO	No.both	No.both		yes	yes	yes
2180	2015-07-18	199	2015	V635	No	60	2.1	0.97	M	NO	X	maiden.entry	X	NO	NO	2014	1	1	1SW			NO	NO	No.both	No.both		yes	yes	yes
2181	2015-07-18	199	2015	V636	No	67	NA	NA	M	NO	X	maiden.entry	X	NO	NO	NA	NA	NA	NA			NO	NO	No.both	No.both		yes	yes	yes
2182	2015-07-18	199	2015	V637	No	65	2.8	1.02	M	NO	X	maiden.entry	X	NO	NO	2013	2	2	2SW		2-1-g-0+	YES	YES	No.Genetic	No.Genetic		yes	yes	yes
2183	2015-07-18	199	2015	V638	No	77	4.3	0.94	M	NO	X	maiden.entry	X	NO	NO	2012	3	3	MSW			NO	NO	No.both	No.both		yes	yes	yes
2184	2015-07-18	199	2015	V639	No	75	3.9	0.92	F	NO	X	maiden.entry	X	NO	NO	2013	2	2	2SW			NO	NO	No.both	No.both		yes	yes	yes
2187	2015-07-18	199	2015	V642	No	77	4.9	1.07	F	NO	X	maiden.entry	X	NO	NO	2013	2	2	2SW			NO	NO	No.both	No.both		yes	yes	yes
2188	2015-07-18	199	2015	V643	No	57	2	1.08	M	NO	X	maiden.entry	X	NO	NO	2014	1	1	1SW			NO	NO	No.both	No.both		yes	yes	yes
2191	2015-07-18	199	2015	V646	No	94	9.7	1.17	F	NO	X	maiden.entry	X	NO	NO	2011	3	4	MSW			NO	NO	No.both	No.both		yes	yes	yes
2192	2015-07-18	199	2015	V647	No	51	1	0.75	M	NO	X	maiden.entry	X	NO	NO	2014	1	1	1SW			NO	NO	No.both	No.both		yes	yes	yes
2193	2015-07-18	199	2015	V648	No	74	3.8	0.94	M	NO	X	maiden.entry	X	NO	NO	2013	2	2	2SW			NO	NO	No.both	No.both		yes	yes	yes
2196	2015-07-18	199	2015	V651	No	74	4.7	1.16	F	NO	X	maiden.entry	X	NO	NO	2013	2	2	2SW	20.9		NO	NO	No.both	No.both	44.4	yes	yes	yes
2197	2015-07-18	199	2015	V652	No	50	1.5	1.2	M	NO	X	maiden.entry	X	NO	NO	2014	1	1	1SW			NO	NO	No.both	No.both		yes	yes	yes
2198	2015-07-18	199	2015	V653	No	67	NA	NA	F	NO	X	maiden.entry	X	NO	NO	2013	2	2	2SW			NO	NO	No.both	No.both		yes	yes	yes
2199	2015-07-18	199	2015	V654	No	76	NA	NA	F	NO	X	maiden.entry	X	NO	NO	2013	2	2	2SW			NO	NO	No.both	No.both		yes	yes	yes
2200	2015-07-18	199	2015	V655	No	56	NA	NA	M	NO	X	maiden.entry	X	NO	NO	2014	1	1	1SW			NO	NO	No.both	No.both		yes	yes	yes
2201	2015-07-18	199	2015	V656	No	78	5.1	1.07	M	NO	X	maiden.entry	X	NO	NO	2013	2	2	2SW			NO	NO	No.both	No.both		yes	yes	yes
2202	2015-07-18	199	2015	V657	No	76	4.8	1.09	NA	NO	X	maiden.entry	X	NO	NO	2013	2	2	2SW			NO	NO	No.both	No.both		yes	yes	yes
2203	2015-07-18	199	2015	V658	No	59	2.2	1.07	NA	NO	X	maiden.entry	X	NO	NO	2014	1	1	1SW			NO	NO	No.both	No.both		yes	yes	yes
2204	2015-07-18	199	2015	V659	No	50	1	0.8	M	NO	X	maiden.entry	X	NO	NO	2014	1	1	1SW			NO	NO	No.both	No.both		yes	yes	yes
2205	2015-07-18	199	2015	V660	No	67	3.5	1.16	M	NO	X	maiden.entry	X	NO	NO	2013	2	2	2SW		2-1-g-0+	YES	YES	No.Genetic	No.Genetic		yes	yes	yes
2206	2015-07-18	199	2015	V661	No	76	5	1.14	M	NO	X	maiden.entry	X	NO	NO	2013	2	2	2SW	15.1		NO	NO	No.both	No.both	42.4	yes	yes	yes
2207	2015-07-18	199	2015	V662	No	77	5.3	1.16	F	NO	X	maiden.entry	X	NO	NO	2013	2	2	2SW			NO	NO	No.both	No.both		yes	yes	yes
2208	2015-07-18	199	2015	V663	No	67	3	1	F	NO	X	maiden.entry	X	NO	NO	2013	2	2	2SW			NO	NO	No.both	No.both		yes	yes	yes
2210	2015-07-18	199	2015	V665	No	85	6.4	1.04	M	NO	X	maiden.entry	X	NO	NO	2013	2	2	2SW			NO	NO	No.both	No.both		yes	yes	yes
2211	2015-07-18	199	2015	V666	No	54	1.5	0.95	M	NO	X	maiden.entry	X	NO	NO	2014	1	1	1SW			NO	NO	No.both	No.both		yes	yes	yes
2212	2015-07-18	199	2015	V667	No	52	1.4	1	M	NO	X	maiden.entry	X	NO	NO	2014	1	1	1SW			NO	NO	No.both	No.both		yes	yes	yes
2213	2015-07-18	199	2015	V668	No	53	1.7	1.14	M	NO	X	maiden.entry	X	NO	NO	2014	1	1	1SW			NO	NO	No.both	No.both		yes	yes	yes
2214	2015-07-18	199	2015	V669	No	76	4.4	1	M	NO	X	maiden.entry	X	NO	NO	2013	2	2	2SW			NO	NO	No.both	No.both		yes	yes	yes
2215	2015-07-18	199	2015	V671	No	55	1.5	0.9	M	NO	X	maiden.entry	X	NO	NO	2014	1	1	1SW	11.7		NO	NO	No.both	No.both	37.1	yes	yes	yes
2216	2015-07-18	199	2015	V672	No	62	2.7	1.13	M	NO	X	maiden.entry	X	NO	NO	2014	1	1	1SW			NO	NO	No.both	No.both		yes	yes	yes
2217	2015-07-18	199	2015	V673	No	53	1.5	1.01	NA	NO	X	maiden.entry	X	NO	NO	2014	1	1	1SW			NO	NO	No.both	No.both		yes	yes	yes
2219	2015-07-18	199	2015	V675	No	83	5.8	1.01	F	NO	X	maiden.entry	X	NO	NO	2013	2	2	2SW			NO	NO	No.both	No.both		yes	yes	yes
2220	2015-07-18	199	2015	V676	No	55	1.7	1.02	M	NO	X	maiden.entry	X	NO	NO	2014	1	1	1SW			NO	NO	No.both	No.both		yes	yes	yes
2221	2015-07-18	199	2015	V677	No	90	NA	NA	F	NO	X	maiden.entry	X	NO	NO	2012	3	3	MSW			NO	NO	No.both	No.both		yes	yes	yes
2222	2015-07-18	199	2015	V678	No	62	1.7	0.71	F	NO	X	maiden.entry	X	NO	NO	2013	2	2	2SW			NO	NO	No.both	No.both		yes	yes	yes
2223	2015-07-18	199	2015	V679	No	50	1.2	0.96	M	NO	X	maiden.entry	X	NO	NO	2014	1	1	1SW			NO	NO	No.both	No.both		yes	yes	yes
2224	2015-07-18	199	2015	V680	No	69	3.2	0.97	F	NO	X	maiden.entry	X	NO	NO	2013	2	2	2SW			NO	NO	No.both	No.both		yes	yes	yes
2225	2015-07-18	199	2015	V681	No	70	3.6	1.05	F	NO	X	maiden.entry	X	NO	NO	2013	2	2	2SW	16.6		NO	NO	No.both	No.both	43.6	yes	yes	yes
2226	2015-07-18	199	2015	V682	No	67	2.9	0.96	M	NO	X	maiden.entry	X	NO	NO	2013	2	2	2SW			NO	NO	No.both	No.both		yes	yes	yes
2227	2015-07-18	199	2015	V683	No	88	NA	NA	F	NO	X	maiden.entry	X	NO	NO	2012	3	3	MSW			NO	NO	No.both	No.both		yes	yes	yes
2228	2015-07-18	199	2015	V684	No	69	3.3	1	M	NO	X	maiden.entry	X	NO	NO	2013	2	2	2SW			NO	NO	No.both	No.both		yes	yes	yes
2229	2015-07-18	199	2015	V685	No	54	1.7	1.08	M	NO	X	maiden.entry	X	NO	NO	2014	1	1	1SW			NO	NO	No.both	No.both		yes	yes	yes
2230	2015-07-18	199	2015	V686	No	86	NA	NA	M	NO	X	maiden.entry	X	NO	NO	2010	3	5	MSW		?-3-g-1+	YES	YES	No.Genetic	No.Genetic		yes	yes	yes
2231	2015-07-18	199	2015	V687	No	46	1	1.03	M	NO	X	maiden.entry	X	NO	NO	2014	1	1	1SW			NO	NO	No.both	No.both		yes	yes	yes
2232	2015-07-18	199	2015	V688	No	56	2	1.14	M	NO	X	maiden.entry	X	NO	NO	2014	1	1	1SW			NO	NO	No.both	No.both		yes	yes	yes
2233	2015-07-18	199	2015	V689	No	50	1.3	1.04	M	NO	X	maiden.entry	X	NO	NO	2014	1	1	1SW			NO	NO	No.both	No.both		yes	yes	yes
2234	2015-07-18	199	2015	V690	No	50	1.4	1.12	M	NO	X	maiden.entry	X	NO	NO	2014	1	1	1SW			NO	NO	No.both	No.both		yes	yes	yes
2235	2015-07-18	199	2015	V691	No	70	3.1	0.9	M	NO	X	maiden.entry	X	NO	NO	2013	2	2	2SW	16.7		NO	NO	No.both	No.both	41.1	yes	yes	yes
2236	2015-07-18	199	2015	V692	No	76	5	1.14	F	NO	X	maiden.entry	X	NO	NO	2013	2	2	2SW			NO	NO	No.both	No.both		yes	yes	yes
2237	2015-07-18	199	2015	V693	No	70	3.8	1.11	F	NO	X	maiden.entry	X	NO	NO	2013	2	2	2SW			NO	NO	No.both	No.both		yes	yes	yes
2238	2015-07-18	199	2015	V694	No	70	3.6	1.05	F	NO	X	maiden.entry	X	NO	NO	2013	2	2	2SW			NO	NO	No.both	No.both		yes	yes	yes
2239	2015-07-18	199	2015	V695	No	79	4.8	0.97	M	NO	X	maiden.entry	X	NO	NO	2013	2	2	2SW			NO	NO	No.both	No.both		yes	yes	yes
2240	2015-07-18	199	2015	V696	No	81	5.3	1	F	NO	X	maiden.entry	X	NO	NO	2013	2	2	2SW			NO	NO	No.both	No.both		yes	yes	yes
2241	2015-07-18	199	2015	V697	No	51	1.3	0.98	M	NO	X	maiden.entry	X	NO	NO	2014	1	1	1SW			NO	NO	No.both	No.both		yes	yes	yes
2242	2015-07-18	199	2015	V698	No	83	6.1	1.07	F	NO	X	maiden.entry	X	NO	NO	2013	2	2	2SW			NO	NO	No.both	No.both		yes	yes	yes
2243	2015-07-18	199	2015	V699	No	84	NA	NA	F	NO	X	maiden.entry	X	NO	NO	2013	2	2	2SW			NO	NO	No.both	No.both		yes	yes	yes
2244	2015-07-18	199	2015	V700	No	50	1.4	1.12	M	NO	X	maiden.entry	X	NO	NO	2014	1	1	1SW			NO	NO	No.both	No.both		yes	yes	yes
2245	2015-07-18	199	2015	V701	No	62	2.5	1.05	M	NO	X	maiden.entry	X	NO	NO	2014	1	1	1SW	16.2		NO	NO	No.both	No.both	41.6	yes	yes	yes
2246	2015-07-18	199	2015	V702	No	72	4.4	1.18	F	NO	X	maiden.entry	X	NO	NO	2013	2	2	2SW			NO	NO	No.both	No.both		yes	yes	yes
2247	2015-07-18	199	2015	V703	No	56	1.8	1.02	M	NO	X	maiden.entry	X	NO	NO	2014	1	1	1SW			NO	NO	No.both	No.both		yes	yes	yes
2248	2015-07-18	199	2015	V704	No	80	5.8	1.13	F	NO	X	maiden.entry	X	YES	NO	2013	2	2	2SW			NO	NO	No.both	No.both		yes	yes	yes
2249	2015-07-18	199	2015	V705	No	93	7.9	0.98	M	NO	X	maiden.entry	X	NO	NO	2012	3	3	MSW			NO	NO	No.both	No.both		yes	yes	yes
2250	2015-07-18	199	2015	V706	No	53	1.5	1.01	M	NO	X	maiden.entry	X	NO	NO	2014	1	1	1SW			NO	NO	No.both	No.both		yes	yes	yes
2251	2015-07-18	199	2015	V707	No	59	2	0.97	M	NO	X	maiden.entry	X	NO	NO	2013	2	2	2SW			NO	NO	No.both	No.both		yes	yes	yes
2252	2015-07-18	199	2015	V708	No	57	1.8	0.97	M	NO	X	maiden.entry	X	NO	NO	2014	1	1	1SW			NO	NO	No.both	No.both		yes	yes	yes
2253	2015-07-18	199	2015	V709	No	49	0.9	0.76	M	NO	X	maiden.entry	X	NO	NO	2014	1	1	1SW			NO	NO	No.both	No.both		yes	yes	yes
2254	2015-07-18	199	2015	V710	No	62	2.4	1.01	M	NO	X	maiden.entry	X	NO	NO	2014	1	1	1SW			NO	NO	No.both	No.both		yes	yes	yes
2256	2015-07-18	199	2015	V712	No	88	6.8	1	F	NO	X	maiden.entry	X	NO	NO	2012	3	3	MSW			NO	NO	No.both	No.both		yes	yes	yes
2257	2015-07-18	199	2015	V713	No	70	3.3	0.96	F	NO	X	maiden.entry	X	NO	NO	2013	2	2	2SW			NO	NO	No.both	No.both		yes	yes	yes
2258	2015-07-18	199	2015	V714	No	80	4.7	0.92	F	NO	X	maiden.entry	X	NO	NO	2013	2	2	2SW			NO	NO	No.both	No.both		yes	yes	yes
2260	2015-07-19	200	2015	V716	No	58	1.9	0.97	M	NO	X	maiden.entry	X	NO	NO	2014	1	1	1SW			NO	NO	No.both	No.both		yes	yes	yes
2261	2015-07-19	200	2015	V717	No	73	3.8	0.98	M	NO	X	maiden.entry	X	NO	NO	2013	2	2	2SW			NO	NO	No.both	No.both		yes	yes	yes
2262	2015-07-19	200	2015	V718	No	59	2	0.97	M	NO	X	maiden.entry	X	NO	NO	2014	1	1	1SW			NO	NO	No.both	No.both		yes	yes	yes
2263	2015-07-19	200	2015	V719	No	56	1.9	1.08	M	NO	X	maiden.entry	X	NO	NO	2014	1	1	1SW			NO	NO	No.both	No.both		yes	yes	yes
2264	2015-07-19	200	2015	V720	No	72	3.5	0.94	F	NO	X	maiden.entry	X	NO	NO	2013	2	2	2SW			NO	NO	No.both	No.both		yes	yes	yes
2265	2015-07-19	200	2015	V721	No	66	2.7	0.94	M	NO	X	maiden.entry	X	NO	NO	2013	2	2	2SW	14.3		NO	NO	No.both	No.both	42.6	yes	yes	yes
2266	2015-07-19	200	2015	V722	No	60	NA	NA	M	NO	X	maiden.entry	X	NO	NO	2014	1	1	1SW			NO	NO	No.both	No.both		yes	yes	yes
2268	2015-07-19	200	2015	V724	No	59	1.8	0.88	M	NO	X	maiden.entry	X	NO	NO	2014	1	1	1SW			NO	NO	No.both	No.both		yes	yes	yes
2269	2015-07-20	201	2015	V725	No	74	4.5	1.11	F	NO	X	maiden.entry	X	NO	NO	2013	2	2	2SW			NO	NO	No.both	No.both		yes	yes	yes
2270	2015-07-20	201	2015	V726	No	59	2.2	1.07	M	NO	X	maiden.entry	X	NO	NO	2013	2	2	2SW			NO	NO	No.both	No.both		yes	yes	yes
2271	2015-07-20	201	2015	V727	No	50	1.5	1.2	M	NO	X	maiden.entry	X	NO	NO	2014	1	1	1SW			NO	NO	No.both	No.both		yes	yes	yes
2272	2015-07-20	201	2015	V728	No	65	2.7	0.98	F	NO	X	maiden.entry	X	NO	NO	2013	2	2	2SW			NO	NO	No.both	No.both		yes	yes	yes
2273	2015-07-20	201	2015	V729	No	48	1	0.9	M	NO	X	maiden.entry	X	NO	NO	2014	1	1	1SW			NO	NO	No.both	No.both		yes	yes	yes
2274	2015-07-20	201	2015	V730	No	55	1.8	1.08	M	NO	X	maiden.entry	X	NO	NO	2014	1	1	1SW			NO	NO	No.both	No.both		yes	yes	yes
2275	2015-07-20	201	2015	V731	No	80	5.8	1.13	F	NO	X	maiden.entry	X	NO	NO	2013	2	2	2SW	19		NO	NO	No.both	No.both	43.3	yes	yes	yes
2276	2015-07-20	201	2015	V732	No	64	2.5	0.95	M	NO	X	maiden.entry	X	NO	NO	2013	2	2	2SW			NO	NO	No.both	No.both		yes	yes	yes
2278	2015-07-20	201	2015	V734	No	55	1.5	0.9	F	NO	X	maiden.entry	X	NO	NO	2014	1	1	1SW			NO	NO	No.both	No.both		yes	yes	yes
2279	2015-07-20	201	2015	V735	No	85	6.7	1.09	F	NO	X	maiden.entry	X	NO	NO	2013	2	2	2SW			NO	NO	No.both	No.both		yes	yes	yes
2280	2015-07-20	201	2015	V736	No	54	1.7	1.08	M	NO	X	maiden.entry	X	NO	NO	2014	1	1	1SW			NO	NO	No.both	No.both		yes	yes	yes
2281	2015-07-20	201	2015	V737	No	49	1.3	1.1	M	NO	X	maiden.entry	X	NO	NO	2014	1	1	1SW			NO	NO	No.both	No.both		yes	yes	yes
2282	2015-07-20	201	2015	V738	No	72	NA	NA	F	NO	X	maiden.entry	X	NO	NO	2013	2	2	2SW			NO	NO	No.both	No.both		yes	yes	yes
2283	2015-07-20	201	2015	V739	No	51	1.5	1.13	M	NO	X	maiden.entry	X	NO	NO	2014	1	1	1SW			NO	NO	No.both	No.both		yes	yes	yes
2284	2015-07-20	201	2015	V740	No	52	NA	NA	M	NO	X	maiden.entry	X	NO	NO	2014	1	1	1SW			NO	NO	No.both	No.both		yes	yes	yes
2285	2015-07-20	201	2015	V741	No	45	1	1.1	F	NO	X	maiden.entry	X	NO	NO	2014	1	1	1SW	12.3		NO	NO	No.both	No.both	30.6	yes	yes	yes
2286	2015-07-20	201	2015	V742	No	54	1.8	1.14	M	NO	X	maiden.entry	X	NO	NO	2014	1	1	1SW			NO	NO	No.both	No.both		yes	yes	yes
2287	2015-07-20	201	2015	V743	No	60	1.9	0.88	M	NO	X	maiden.entry	X	NO	NO	2014	1	1	1SW			NO	NO	No.both	No.both		yes	yes	yes
2288	2015-07-20	201	2015	V744	No	51	1.3	0.98	M	NO	X	maiden.entry	X	NO	NO	2014	1	1	1SW			NO	NO	No.both	No.both		yes	yes	yes
2289	2015-07-21	202	2015	V745	No	74	NA	NA	NA	NO	X	maiden.entry	X	NO	NO	2014	1	1	1SW			NO	NO	No.both	No.both		yes	yes	yes
2290	2015-07-21	202	2015	V746	No	59	2	0.97	F	NO	X	maiden.entry	X	NO	NO	2014	1	1	1SW			NO	NO	No.both	No.both		yes	yes	yes
2291	2015-07-21	202	2015	V747	No	54	1.5	0.95	M	NO	X	maiden.entry	X	NO	NO	2014	1	1	1SW			NO	NO	No.both	No.both		yes	yes	yes
2292	2015-07-21	202	2015	V748	No	84.5	5.8	0.96	M	NO	X	maiden.entry	X	NO	NO	2013	2	2	2SW			NO	NO	No.both	No.both		yes	yes	yes
2293	2015-07-21	202	2015	V749	No	53	1.5	1.01	M	NO	X	maiden.entry	X	NO	NO	2014	1	1	1SW			NO	NO	No.both	No.both		yes	yes	yes
2294	2015-07-21	202	2015	V750	No	74	4	0.99	M	NO	X	maiden.entry	X	NO	NO	2013	2	2	2SW			NO	NO	No.both	No.both		yes	yes	yes
2295	2015-07-21	202	2015	V751	No	58	1.8	0.92	M	NO	X	maiden.entry	X	NO	NO	2014	1	1	1SW	12.1		NO	NO	No.both	No.both	38.6	yes	yes	yes
2296	2015-07-21	202	2015	V752	No	57	2	1.08	M	NO	X	maiden.entry	X	NO	NO	2014	1	1	1SW			NO	NO	No.both	No.both		yes	yes	yes
2297	2015-07-21	202	2015	V753	No	78	4.3	0.91	F	NO	X	maiden.entry	X	NO	NO	2013	2	2	2SW			NO	NO	No.both	No.both		yes	yes	yes
2298	2015-07-21	202	2015	V754	No	56	1.7	0.97	M	NO	X	maiden.entry	X	NO	NO	2014	1	1	1SW			NO	NO	No.both	No.both		yes	yes	yes
2299	2015-07-21	202	2015	V755	No	64	2.4	0.92	F	NO	X	maiden.entry	X	NO	NO	2013	2	2	2SW			NO	NO	No.both	No.both		yes	yes	yes
2300	2015-07-22	203	2015	V756	No	89	NA	NA	F	NO	X	maiden.entry	X	NO	NO	2012	3	3	MSW			NO	NO	No.both	No.both		yes	yes	yes
2301	2015-07-22	203	2015	V757	No	80	4.9	0.96	M	NO	X	maiden.entry	X	NO	NO	2013	2	2	2SW			NO	NO	No.both	No.both		yes	yes	yes
2302	2015-07-22	203	2015	V758	No	59	2.2	1.07	M	NO	X	maiden.entry	X	NO	NO	2014	1	1	1SW			NO	NO	No.both	No.both		yes	yes	yes
2303	2015-07-22	203	2015	V759	No	83	5	0.87	F	NO	X	maiden.entry	X	NO	NO	2013	2	2	2SW			NO	NO	No.both	No.both		yes	yes	yes
2304	2015-07-22	203	2015	V760	No	82	5.8	1.05	F	NO	X	maiden.entry	X	NO	NO	2013	2	2	2SW			NO	NO	No.both	No.both		yes	yes	yes
2305	2015-07-22	203	2015	V761	No	81	5.3	1	F	NO	X	maiden.entry	X	NO	NO	2013	2	2	2SW	17.5		NO	NO	No.both	No.both	44.8	yes	yes	yes
2306	2015-07-22	203	2015	V762	No	52	1.3	0.92	M	NO	X	maiden.entry	X	NO	NO	2014	1	1	1SW			NO	NO	No.both	No.both		yes	yes	yes
2307	2015-07-22	203	2015	V763	No	57	2	1.08	M	NO	X	maiden.entry	X	NO	NO	2014	1	1	1SW			NO	NO	No.both	No.both		yes	yes	yes
2308	2015-07-22	203	2015	V764	No	73	3.8	0.98	M	NO	X	maiden.entry	X	NO	NO	2013	2	2	2SW			NO	NO	No.both	No.both		yes	yes	yes
2309	2015-07-22	203	2015	V765	No	54	1.4	0.89	M	NO	X	maiden.entry	X	NO	NO	2014	1	1	1SW			NO	NO	No.both	No.both		yes	yes	yes
2310	2015-07-22	203	2015	V766	No	61	2.6	1.15	M	NO	X	maiden.entry	X	NO	NO	2014	1	1	1SW			NO	NO	No.both	No.both		yes	yes	yes
2311	2015-07-22	203	2015	V767	No	67	3.2	1.06	M	NO	X	maiden.entry	X	NO	NO	2014	1	1	1SW			NO	NO	No.both	No.both		yes	yes	yes
2312	2015-07-22	203	2015	V768	No	59	2	0.97	M	NO	X	maiden.entry	X	NO	NO	2014	1	1	1SW			NO	NO	No.both	No.both		yes	yes	yes
2313	2015-07-22	203	2015	V769	No	80	5.5	1.07	F	NO	X	maiden.entry	X	NO	NO	2013	2	2	2SW			NO	NO	No.both	No.both		yes	yes	yes
2314	2015-07-22	203	2015	V770	No	78	NA	NA	M	NO	X	maiden.entry	X	NO	NO	NA	NA	NA	NA			NO	NO	No.both	No.both		yes	yes	yes
2315	2015-07-22	203	2015	V771	No	51	1.2	0.9	M	NO	X	maiden.entry	X	NO	NO	2014	1	1	1SW	9.4		NO	NO	No.both	No.both	38.6	yes	yes	yes
2316	2015-07-22	203	2015	V772	No	51	1.2	0.9	M	NO	X	maiden.entry	X	NO	NO	2014	1	1	1SW			NO	NO	No.both	No.both		yes	yes	yes
2317	2015-07-22	203	2015	V773	No	70	3.2	0.93	F	NO	X	maiden.entry	X	NO	NO	2013	2	2	2SW			NO	NO	No.both	No.both		yes	yes	yes
2318	2015-07-22	203	2015	V774	No	53	1.2	0.81	F	NO	X	maiden.entry	X	NO	NO	2014	1	1	1SW			NO	NO	No.both	No.both		yes	yes	yes
2319	2015-07-22	203	2015	V775	No	59	1.9	0.93	M	NO	X	maiden.entry	X	NO	NO	2014	1	1	1SW			NO	NO	No.both	No.both		yes	yes	yes
2320	2015-07-22	203	2015	V776	No	75	4.4	1.04	F	NO	X	maiden.entry	X	NO	NO	2013	2	2	2SW			NO	NO	No.both	No.both		yes	yes	yes
2321	2015-07-22	203	2015	V777	No	76	4.2	0.96	F	NO	X	maiden.entry	X	NO	NO	2013	2	2	2SW			NO	NO	No.both	No.both		yes	yes	yes
2322	2015-07-22	203	2015	V778	No	52	1.2	0.85	M	NO	X	maiden.entry	X	NO	NO	2014	1	1	1SW			NO	NO	No.both	No.both		yes	yes	yes
2323	2015-07-22	203	2015	V779	No	46	NA	NA	M	NO	X	maiden.entry	X	NO	NO	2014	1	1	1SW			NO	NO	No.both	No.both		yes	yes	yes
2324	2015-07-23	204	2015	V780	No	88	7.4	1.09	M	NO	X	maiden.entry	X	NO	NO	2013	2	2	2SW			NO	NO	No.both	No.both		yes	yes	yes
2325	2015-07-23	204	2015	V781	No	79	NA	NA	M	NO	X	maiden.entry	X	NO	NO	2012	3	3	MSW	11.3		NO	NO	No.both	No.both	43.6	yes	yes	yes
2326	2015-07-23	204	2015	V782	No	54	NA	NA	M	NO	X	maiden.entry	X	NO	NO	2014	1	1	1SW			NO	NO	No.both	No.both		yes	yes	yes
2327	2015-07-23	204	2015	V783	No	53	1.7	1.14	M	NO	X	maiden.entry	X	NO	NO	2014	1	1	1SW			NO	NO	No.both	No.both		yes	yes	yes
2328	2015-07-23	204	2015	V784	No	58	2.1	1.08	M	NO	X	maiden.entry	X	NO	NO	2014	1	1	1SW			NO	NO	No.both	No.both		yes	yes	yes
2329	2015-07-23	204	2015	V785	No	54	1.5	0.95	M	NO	X	maiden.entry	X	NO	NO	2014	1	1	1SW			NO	NO	No.both	No.both		yes	yes	yes
2330	2015-07-23	204	2015	V786	No	55	1.7	1.02	M	NO	X	maiden.entry	X	NO	NO	2014	1	1	1SW			NO	NO	No.both	No.both		yes	yes	yes
2331	2015-07-23	204	2015	V787	No	57	1.7	0.92	M	NO	X	maiden.entry	X	NO	NO	2014	1	1	1SW			NO	NO	No.both	No.both		yes	yes	yes
2332	2015-07-23	204	2015	V788	No	54	NA	NA	M	NO	X	maiden.entry	X	NO	NO	2014	1	1	1SW			NO	NO	No.both	No.both		yes	yes	yes
2333	2015-07-23	204	2015	V789	No	51	1.4	1.06	M	NO	X	maiden.entry	X	NO	NO	2014	1	1	1SW			NO	NO	No.both	No.both		yes	yes	yes
2334	2015-07-23	204	2015	V790	No	74	4.2	1.04	F	NO	X	maiden.entry	X	NO	NO	2013	2	2	2SW			NO	NO	No.both	No.both		yes	yes	yes
2335	2015-07-23	204	2015	V791	No	50	1.4	1.12	M	NO	X	maiden.entry	X	NO	NO	2014	1	1	1SW	9.5		NO	NO	No.both	No.both	37.1	yes	yes	yes
2336	2015-07-23	204	2015	V792	No	53	1.3	0.87	F	NO	X	maiden.entry	X	NO	NO	2014	1	1	1SW			NO	NO	No.both	No.both		yes	yes	yes
2337	2015-07-23	204	2015	V793	No	57	1.8	0.97	M	NO	X	maiden.entry	X	NO	NO	2014	1	1	1SW			NO	NO	No.both	No.both		yes	yes	yes
2338	2015-07-23	204	2015	V794	No	50	1.3	1.04	M	NO	X	maiden.entry	X	NO	NO	2014	1	1	1SW			NO	NO	No.both	No.both		yes	yes	yes
2339	2015-07-24	205	2015	V795	No	57	1.9	1.03	M	NO	X	maiden.entry	X	NO	NO	2014	1	1	1SW			NO	NO	No.both	No.both		yes	yes	yes
2340	2015-07-24	205	2015	V796	No	45	0.8	0.88	M	NO	X	maiden.entry	X	NO	NO	2014	1	1	1SW			NO	NO	No.both	No.both		yes	yes	yes
2341	2015-07-24	205	2015	V797	No	53	1.2	0.81	M	NO	X	maiden.entry	X	NO	NO	2014	1	1	1SW			NO	NO	No.both	No.both		yes	yes	yes
2342	2015-07-24	205	2015	V798	No	53	1.3	0.87	F	NO	X	maiden.entry	X	NO	NO	2014	1	1	1SW			NO	NO	No.both	No.both		yes	yes	yes
2343	2015-07-24	205	2015	V799	No	58	1.9	0.97	M	NO	X	maiden.entry	X	NO	NO	2014	1	1	1SW			NO	NO	No.both	No.both		yes	yes	yes
2344	2015-07-24	205	2015	V800	No	57	1.8	0.97	M	NO	X	maiden.entry	X	NO	NO	2014	1	1	1SW			NO	NO	No.both	No.both		yes	yes	yes
2345	2015-07-24	205	2015	V801	No	48	1.1	0.99	M	NO	X	maiden.entry	X	NO	NO	2014	1	1	1SW	12		NO	NO	No.both	No.both	35.8	yes	yes	yes
2346	2015-07-24	205	2015	V802	No	52	1.4	1	M	NO	X	maiden.entry	X	NO	NO	2014	1	1	1SW			NO	NO	No.both	No.both		yes	yes	yes
2347	2015-07-24	205	2015	V803	No	59	1.5	0.73	M	NO	X	maiden.entry	X	NO	NO	2014	1	1	1SW			NO	NO	No.both	No.both		yes	yes	yes
2348	2015-07-24	205	2015	V804	No	50	1.3	1.04	M	NO	X	maiden.entry	X	NO	NO	2014	1	1	1SW			NO	NO	No.both	No.both		yes	yes	yes
2349	2015-07-24	205	2015	V805	No	70	3.2	0.93	F	NO	X	maiden.entry	X	NO	NO	2013	2	2	2SW			NO	NO	No.both	No.both		yes	yes	yes
2350	2015-07-24	205	2015	V806	No	72	NA	NA	F	NO	X	maiden.entry	X	NO	NO	2013	2	2	2SW			NO	NO	No.both	No.both		yes	yes	yes
2351	2015-07-24	205	2015	V807	No	104	12.5	1.11	M	NO	X	maiden.entry	X	NO	NO	2012	3	3	MSW			NO	NO	No.both	No.both		yes	yes	yes
2352	2015-07-24	205	2015	V808	No	52	1.1	0.78	M	NO	X	maiden.entry	X	NO	NO	2014	1	1	1SW			NO	NO	No.both	No.both		yes	yes	yes
2353	2015-07-24	205	2015	V809	No	92	8.7	1.12	M	NO	X	maiden.entry	X	NO	NO	2013	2	2	2SW			NO	NO	No.both	No.both		yes	yes	yes
2354	2015-07-24	205	2015	V810	No	65	2.5	0.91	M	NO	X	maiden.entry	X	NO	NO	2013	2	2	2SW			NO	NO	No.both	No.both		yes	yes	yes
2355	2015-07-24	205	2015	V811	No	59.5	1.9	0.9	F	NO	X	maiden.entry	X	NO	NO	2014	1	1	1SW	15.4		NO	NO	No.both	No.both	49	yes	yes	yes
2356	2015-07-24	205	2015	V812	No	54	1.6	1.02	M	NO	X	maiden.entry	X	NO	NO	2014	1	1	1SW			NO	NO	No.both	No.both		yes	yes	yes
2357	2015-07-24	205	2015	V813	No	50	1.5	1.2	M	NO	X	maiden.entry	X	NO	NO	2014	1	1	1SW			NO	NO	No.both	No.both		yes	yes	yes
2358	2015-07-24	205	2015	V814	No	50	1.5	1.2	M	NO	X	maiden.entry	X	NO	NO	2014	1	1	1SW			NO	NO	No.both	No.both		yes	yes	yes
2359	2015-07-24	205	2015	V815	No	59.5	1.7	0.81	M	NO	X	maiden.entry	X	NO	NO	2014	1	1	1SW			NO	NO	No.both	No.both		yes	yes	yes
2361	2015-07-24	205	2015	V817	No	53	1.5	1.01	M	NO	X	maiden.entry	X	NO	NO	2014	1	1	1SW			NO	NO	No.both	No.both		yes	yes	yes
2362	2015-07-24	205	2015	V818	No	57	1.7	0.92	M	NO	X	maiden.entry	X	NO	NO	2014	1	1	1SW			NO	NO	No.both	No.both		yes	yes	yes
2363	2015-07-24	205	2015	V819	No	63	2.6	1.04	M	NO	X	maiden.entry	X	NO	NO	2014	1	1	1SW			NO	NO	No.both	No.both		yes	yes	yes
2364	2015-07-25	206	2015	V821	No	86	7.1	1.12	F	NO	X	maiden.entry	X	NO	NO	2013	2	2	2SW			NO	NO	No.both	No.both		yes	yes	yes
2365	2015-07-25	206	2015	V822	No	57	1.6	0.86	M	NO	X	maiden.entry	X	NO	NO	2013	2	2	2SW	13.8		NO	NO	No.both	No.both	34	yes	yes	yes
2366	2015-07-25	206	2015	V823	No	60	2.2	1.02	M	NO	X	maiden.entry	X	NO	NO	2014	1	1	1SW			NO	NO	No.both	No.both		yes	yes	yes
2367	2015-07-25	206	2015	V824	No	70	2.9	0.85	F	NO	X	maiden.entry	X	NO	NO	2013	2	2	2SW			NO	NO	No.both	No.both		yes	yes	yes
2368	2015-07-25	206	2015	V825	No	75	4.8	1.14	F	NO	X	maiden.entry	X	NO	NO	2013	2	2	2SW			NO	NO	No.both	No.both		yes	yes	yes
2369	2015-07-25	206	2015	V826	No	52	1.4	1	NA	NO	X	maiden.entry	X	NO	NO	2014	1	1	1SW			NO	NO	No.both	No.both		yes	yes	yes
2370	2015-07-25	206	2015	V827	No	77	4.5	0.99	F	NO	X	maiden.entry	X	NO	NO	2013	2	2	2SW			NO	NO	No.both	No.both		yes	yes	yes
2371	2015-07-25	206	2015	V828	No	53	1.3	0.87	M	NO	X	maiden.entry	X	NO	NO	2014	1	1	1SW			NO	NO	No.both	No.both		yes	yes	yes
2372	2015-07-25	206	2015	V829	No	50	1.1	0.88	M	NO	X	maiden.entry	X	NO	NO	2014	1	1	1SW			NO	NO	No.both	No.both		yes	yes	yes
2373	2015-07-25	206	2015	V830	No	52	1.2	0.85	M	NO	X	maiden.entry	X	NO	NO	2014	1	1	1SW			NO	NO	No.both	No.both		yes	yes	yes
2374	2015-07-25	206	2015	V831	No	57	1.9	1.03	M	NO	X	maiden.entry	X	NO	NO	2014	1	1	1SW	13.8		NO	NO	No.both	No.both	42.9	yes	yes	yes
2375	2015-07-25	206	2015	V832	No	52	1.5	1.07	M	NO	X	maiden.entry	X	NO	NO	2014	1	1	1SW			NO	NO	No.both	No.both		yes	yes	yes
2377	2015-07-25	206	2015	V834	No	66	NA	NA	F	NO	X	maiden.entry	X	NO	NO	2013	2	2	2SW			NO	NO	No.both	No.both		yes	yes	yes
2378	2015-07-25	206	2015	V835	No	56	1.7	0.97	M	NO	X	maiden.entry	X	NO	NO	2014	1	1	1SW			NO	NO	No.both	No.both		yes	yes	yes
2379	2015-07-25	206	2015	V836	No	54	1.6	1.02	M	NO	X	maiden.entry	X	NO	NO	2014	1	1	1SW			NO	NO	No.both	No.both		yes	yes	yes
2380	2015-07-25	206	2015	V837	No	50	NA	NA	M	NO	X	maiden.entry	X	NO	NO	2014	1	1	1SW			NO	NO	No.both	No.both		yes	yes	yes
2381	2015-07-25	206	2015	V838	No	57	1.3	0.7	M	NO	X	maiden.entry	X	NO	NO	2014	1	1	1SW			NO	NO	No.both	No.both		yes	yes	yes
2382	2015-07-25	206	2015	V839	No	104	10.1	0.9	M	NO	X	maiden.entry	X	NO	NO	2012	3	3	MSW			NO	NO	No.both	No.both		yes	yes	yes
2383	2015-07-25	206	2015	V840	No	67	2.4	0.8	F	NO	X	maiden.entry	X	NO	NO	2013	2	2	2SW			NO	NO	No.both	No.both		yes	yes	yes
2384	2015-07-25	206	2015	V841	No	51	1.2	0.9	M	NO	X	maiden.entry	X	NO	NO	2014	1	1	1SW	14.2		NO	NO	No.both	No.both	42.4	yes	yes	yes
2385	2015-07-25	206	2015	V842	No	52	1.4	1	M	NO	X	maiden.entry	X	NO	NO	2014	1	1	1SW			NO	NO	No.both	No.both		yes	yes	yes
2386	2015-07-25	206	2015	V843	No	51	NA	NA	M	NO	X	maiden.entry	X	NO	NO	2014	1	1	1SW			NO	NO	No.both	No.both		yes	yes	yes
2387	2015-07-25	206	2015	V844	No	76	4.6	1.05	M	NO	X	maiden.entry	X	NO	NO	2012	3	3	MSW		3-1-g-1+	YES	YES	No.Genetic	No.Genetic		yes	yes	yes
2388	2015-07-25	206	2015	V845	No	74	3.6	0.89	F	NO	X	maiden.entry	X	NO	NO	2013	2	2	2SW			NO	NO	No.both	No.both		yes	yes	yes
2389	2015-07-25	206	2015	V846	No	50	1.1	0.88	M	NO	X	maiden.entry	X	NO	NO	2014	1	1	1SW			NO	NO	No.both	No.both		yes	yes	yes
2390	2015-07-25	206	2015	V847	No	58	1.9	0.97	M	NO	X	maiden.entry	X	NO	NO	2014	1	1	1SW			NO	NO	No.both	No.both		yes	yes	yes
2391	2015-07-25	206	2015	V848	No	66	2.5	0.87	M	NO	X	maiden.entry	X	NO	NO	2014	1	1	1SW			NO	NO	No.both	No.both		yes	yes	yes
2392	2015-07-25	206	2015	V849	No	53	NA	NA	M	NO	X	maiden.entry	X	NO	NO	2014	1	1	1SW			NO	NO	No.both	No.both		yes	yes	yes
2393	2015-07-25	206	2015	V850	No	54	NA	NA	M	NO	X	maiden.entry	X	NO	NO	2014	1	1	1SW			NO	NO	No.both	No.both		yes	yes	yes
2394	2015-07-25	206	2015	V851	No	54	NA	NA	M	NO	X	maiden.entry	X	NO	NO	2014	1	1	1SW	8.4		NO	NO	No.both	No.both	27.1	yes	yes	yes
2395	2015-07-26	207	2015	V852	No	48	1	0.9	M	NO	X	maiden.entry	X	NO	NO	2014	1	1	1SW			NO	NO	No.both	No.both		yes	yes	yes
2396	2015-07-26	207	2015	V853	No	86	7.5	1.18	M	NO	X	maiden.entry	X	NO	NO	2013	2	2	2SW			NO	NO	No.both	No.both		yes	yes	yes
2397	2015-07-26	207	2015	V854	No	75	4.3	1.02	M	NO	X	maiden.entry	X	NO	NO	2013	2	2	2SW			NO	NO	No.both	No.both		yes	yes	yes
2398	2015-07-26	207	2015	V855	No	70	3.7	1.08	F	NO	X	maiden.entry	X	NO	NO	2013	2	2	2SW			NO	NO	No.both	No.both		yes	yes	yes
2399	2015-07-26	207	2015	V856	No	76	4.7	1.07	M	NO	X	maiden.entry	X	NO	NO	2013	2	2	2SW			NO	NO	No.both	No.both		yes	yes	yes
2400	2015-07-26	207	2015	V857	No	68	3.2	1.02	M	NO	X	maiden.entry	X	NO	NO	2013	2	2	2SW			NO	NO	No.both	No.both		yes	yes	yes
2401	2015-07-26	207	2015	V858	No	56	1.7	0.97	M	NO	X	maiden.entry	X	NO	NO	2014	1	1	1SW			NO	NO	No.both	No.both		yes	yes	yes
2402	2015-07-26	207	2015	V859	No	56	1.7	0.97	M	NO	X	maiden.entry	X	NO	NO	2014	1	1	1SW			NO	NO	No.both	No.both		yes	yes	yes
2403	2015-07-26	207	2015	V860	No	50	1	0.8	M	NO	X	maiden.entry	X	NO	NO	2014	1	1	1SW			NO	NO	No.both	No.both		yes	yes	yes
2404	2015-07-26	207	2015	V861	No	46	0.9	0.92	M	NO	X	maiden.entry	X	NO	NO	2014	1	1	1SW	8.7		NO	NO	No.both	No.both	34	yes	yes	yes
2405	2015-07-26	207	2015	V862	No	53	1.7	1.14	M	NO	X	maiden.entry	X	NO	NO	2014	1	1	1SW			NO	NO	No.both	No.both		yes	yes	yes
2406	2015-07-26	207	2015	V863	No	60	2.3	1.06	M	NO	X	maiden.entry	X	NO	NO	2014	1	1	1SW			NO	NO	No.both	No.both		yes	yes	yes
2407	2015-07-26	207	2015	V864	No	56	1.8	1.02	M	NO	X	maiden.entry	X	NO	NO	2014	1	1	1SW			NO	NO	No.both	No.both		yes	yes	yes
2408	2015-07-26	207	2015	V865	No	61	2.1	0.93	M	NO	X	maiden.entry	X	NO	NO	2014	1	1	1SW			NO	NO	No.both	No.both		yes	yes	yes
2409	2015-07-26	207	2015	V866	No	59	1.6	0.78	M	NO	X	maiden.entry	X	NO	NO	2014	1	1	1SW			NO	NO	No.both	No.both		yes	yes	yes
2410	2015-07-26	207	2015	V867	No	64	2.5	0.95	M	NO	X	maiden.entry	X	NO	NO	2013	2	2	2SW		?-1-g-0+	YES	YES	No.Genetic	No.Genetic		yes	yes	yes
2411	2015-07-26	207	2015	V868	No	68	2.6	0.83	NA	NO	X	maiden.entry	X	NO	NO	2013	2	2	2SW			NO	NO	No.both	No.both		yes	yes	yes
2412	2015-07-26	207	2015	V869	No	89	NA	NA	M	NO	X	maiden.entry	X	NO	NO	2012	3	3	MSW			NO	NO	No.both	No.both		yes	yes	yes
2413	2015-07-26	207	2015	V870	No	66	NA	NA	M	NO	X	maiden.entry	X	NO	NO	NA	NA	NA	NA			NO	NO	No.both	No.both		yes	yes	yes
2414	2015-07-26	207	2015	V871	No	62	2.3	0.97	F	NO	X	maiden.entry	X	NO	NO	2013	2	2	2SW	8.7		NO	NO	No.both	No.both	37.4	yes	yes	yes
2415	2015-07-26	207	2015	V872	No	51	1.2	0.9	M	NO	X	maiden.entry	X	NO	NO	2014	1	1	1SW			NO	NO	No.both	No.both		yes	yes	yes
2416	2015-07-26	207	2015	V873	No	81	3.8	0.72	M	NO	X	maiden.entry	X	YES	NO	2013	2	2	2SW			NO	NO	No.both	No.both		yes	yes	yes
2417	2015-07-26	207	2015	V874	No	43	NA	NA	M	NO	X	maiden.entry	X	NO	NO	2014	1	1	1SW			NO	NO	No.both	No.both		yes	yes	yes
2418	2015-07-27	208	2015	V875	No	90	6.1	0.84	F	NO	X	maiden.entry	X	NO	NO	2012	3	3	MSW			NO	NO	No.both	No.both		yes	yes	yes
2420	2015-07-27	208	2015	V877	No	63	2.3	0.92	M	NO	X	maiden.entry	X	NO	NO	2013	2	2	2SW			NO	NO	No.both	No.both		yes	yes	yes
2421	2015-07-27	208	2015	V878	No	57	1.7	0.92	M	NO	X	maiden.entry	X	NO	NO	2014	1	1	1SW			NO	NO	No.both	No.both		yes	yes	yes
2422	2015-07-27	208	2015	V879	No	54	1.6	1.02	M	NO	X	maiden.entry	X	NO	NO	2014	1	1	1SW			NO	NO	No.both	No.both		yes	yes	yes
2423	2015-07-27	208	2015	V880	No	60	2.1	0.97	M	NO	X	maiden.entry	X	NO	NO	2014	1	1	1SW			NO	NO	No.both	No.both		yes	yes	yes
2424	2015-07-27	208	2015	V881	No	58	2.2	1.13	M	NO	X	maiden.entry	X	NO	NO	2014	1	1	1SW	11.1		NO	NO	No.both	No.both	40.5	yes	yes	yes
2425	2015-07-27	208	2015	V882	No	54	1.7	1.08	M	NO	X	maiden.entry	X	NO	NO	2014	1	1	1SW			NO	NO	No.both	No.both		yes	yes	yes
2426	2015-07-27	208	2015	V883	No	58	1.8	0.92	M	NO	X	maiden.entry	X	NO	NO	2014	1	1	1SW			NO	NO	No.both	No.both		yes	yes	yes
2427	2015-07-27	208	2015	V884	No	60	2.3	1.06	M	NO	X	maiden.entry	X	NO	NO	2014	1	1	1SW			NO	NO	No.both	No.both		yes	yes	yes
2429	2015-07-27	208	2015	V886	No	60	NA	NA	M	NO	X	maiden.entry	X	NO	NO	2014	1	1	1SW			NO	NO	No.both	No.both		yes	yes	yes
2430	2015-07-27	208	2015	V887	No	49	1.1	0.93	M	NO	X	maiden.entry	X	NO	NO	2014	1	1	1SW			NO	NO	No.both	No.both		yes	yes	yes
2431	2015-07-27	208	2015	V888	No	59	2.1	1.02	F	NO	X	maiden.entry	X	NO	NO	2014	1	1	1SW			NO	NO	No.both	No.both		yes	yes	yes
2432	2015-07-27	208	2015	V889	No	50	1.2	0.96	F	NO	X	maiden.entry	X	NO	NO	2014	1	1	1SW			NO	NO	No.both	No.both		yes	yes	yes
2433	2015-07-27	208	2015	V890	No	58.5	1.9	0.95	M	NO	X	maiden.entry	X	NO	NO	2014	1	1	1SW			NO	NO	No.both	No.both		yes	yes	yes
2434	2015-07-27	208	2015	V891	No	68	3.5	1.11	M	NO	X	maiden.entry	X	NO	NO	2013	2	2	2SW	13.7		NO	NO	No.both	No.both	36.4	yes	yes	yes
2435	2015-07-27	208	2015	V892	No	51	1.3	0.98	M	NO	X	maiden.entry	X	NO	NO	2014	1	1	1SW			NO	NO	No.both	No.both		yes	yes	yes
2436	2015-07-27	208	2015	V893	No	51	NA	NA	M	NO	X	maiden.entry	X	NO	NO	2014	1	1	1SW			NO	NO	No.both	No.both		yes	yes	yes
2437	2015-07-27	208	2015	V894	No	54	1.8	1.14	M	NO	X	maiden.entry	X	NO	NO	2014	1	1	1SW			NO	NO	No.both	No.both		yes	yes	yes
2439	2015-07-28	209	2015	V896	No	56	NA	NA	M	NO	X	maiden.entry	X	NO	NO	2014	1	1	1SW			NO	NO	No.both	No.both		yes	yes	yes
2440	2015-07-28	209	2015	V897	No	56	1.8	1.02	F	NO	X	maiden.entry	X	NO	NO	2014	1	1	1SW			NO	NO	No.both	No.both		yes	yes	yes
2441	2015-07-28	209	2015	V898	No	62.5	2.5	1.02	M	NO	X	maiden.entry	X	NO	NO	2014	1	1	1SW			NO	NO	No.both	No.both		yes	yes	yes
2442	2015-07-28	209	2015	V899	No	58	1.9	0.97	M	NO	X	maiden.entry	X	NO	NO	2014	1	1	1SW			NO	NO	No.both	No.both		yes	yes	yes
2443	2015-07-28	209	2015	V900	No	62	2.3	0.97	M	NO	X	maiden.entry	X	NO	NO	2014	1	1	1SW			NO	NO	No.both	No.both		yes	yes	yes
2444	2015-07-28	209	2015	V901	No	50	NA	NA	M	NO	X	maiden.entry	X	NO	NO	2014	1	1	1SW	13.4		NO	NO	No.both	No.both	36.7	yes	yes	yes
2445	2015-07-28	209	2015	V902	No	77	4.1	0.9	M	NO	X	maiden.entry	X	NO	NO	2013	2	2	2SW			NO	NO	No.both	No.both		yes	yes	yes
2446	2015-07-28	209	2015	V903	No	76	4	0.91	F	NO	X	maiden.entry	X	NO	NO	2013	2	2	2SW			NO	NO	No.both	No.both		yes	yes	yes
2447	2015-07-28	209	2015	V904	No	55	1.6	0.96	M	NO	X	maiden.entry	X	NO	NO	2014	1	1	1SW			NO	NO	No.both	No.both		yes	yes	yes
2448	2015-07-28	209	2015	V905	No	79	NA	NA	F	NO	X	maiden.entry	X	NO	NO	2013	2	2	2SW			NO	NO	No.both	No.both		yes	yes	yes
2449	2015-07-28	209	2015	V906	No	49	NA	NA	M	NO	X	maiden.entry	X	NO	NO	2014	1	1	1SW			NO	NO	No.both	No.both		yes	yes	yes
2450	2015-07-28	209	2015	V907	No	47	NA	NA	NA	NO	X	maiden.entry	X	NO	NO	2014	1	1	1SW			NO	NO	No.both	No.both		yes	yes	yes
2451	2015-07-28	209	2015	V908	No	60	2.1	0.97	M	NO	X	maiden.entry	X	NO	NO	2014	1	1	1SW			NO	NO	No.both	No.both		yes	yes	yes
2452	2015-07-28	209	2015	V910	No	54	1.6	1.02	M	NO	X	maiden.entry	X	NO	NO	2014	1	1	1SW			NO	NO	No.both	No.both		yes	yes	yes
2453	2015-07-28	209	2015	V911	No	47	0.8	0.77	M	NO	X	maiden.entry	X	NO	NO	2014	1	1	1SW	10.4		NO	NO	No.both	No.both	35.5	yes	yes	yes
2454	2015-07-28	209	2015	V912	No	46	0.8	0.82	M	NO	X	maiden.entry	X	NO	NO	2014	1	1	1SW			NO	NO	No.both	No.both		yes	yes	yes
2455	2015-07-28	209	2015	V913	No	62	2	0.84	M	NO	X	maiden.entry	X	NO	NO	2014	1	1	1SW			NO	NO	No.both	No.both		yes	yes	yes
2456	2015-07-28	209	2015	V914	No	57	NA	NA	F	NO	X	maiden.entry	X	NO	NO	2014	1	1	1SW			NO	NO	No.both	No.both		yes	yes	yes
2457	2015-07-28	209	2015	V915	No	52	1.1	0.78	M	NO	X	maiden.entry	X	NO	NO	2014	1	1	1SW			NO	NO	No.both	No.both		yes	yes	yes
2458	2015-07-29	210	2015	V916	No	84	NA	NA	F	NO	X	maiden.entry	X	NO	NO	2013	2	2	2SW			NO	NO	No.both	No.both		yes	yes	yes
2459	2015-07-29	210	2015	V917	No	59	2.2	1.07	M	NO	X	maiden.entry	X	NO	NO	2014	1	1	1SW			NO	NO	No.both	No.both		yes	yes	yes
2460	2015-07-29	210	2015	V918	No	49	1.1	0.93	M	NO	X	maiden.entry	X	NO	NO	2014	1	1	1SW			NO	NO	No.both	No.both		yes	yes	yes
2461	2015-07-29	210	2015	V919	No	62	1.9	0.8	M	NO	X	maiden.entry	X	NO	NO	2014	1	1	1SW			NO	NO	No.both	No.both		yes	yes	yes
2462	2015-07-29	210	2015	V920	No	60	2.4	1.11	M	NO	X	maiden.entry	X	NO	NO	2014	1	1	1SW			NO	NO	No.both	No.both		yes	yes	yes
2464	2015-07-29	210	2015	V922	No	72	4	1.07	F	NO	X	maiden.entry	X	NO	NO	2013	2	2	2SW	13.1		NO	NO	No.both	No.both	37.8	yes	yes	yes
2465	2015-07-29	210	2015	V923	No	60	2.2	1.02	M	NO	X	maiden.entry	X	NO	NO	2014	1	1	1SW			NO	NO	No.both	No.both		yes	yes	yes
2466	2015-07-29	210	2015	V924	No	61	2.3	1.01	M	NO	X	maiden.entry	X	NO	NO	2014	1	1	1SW			NO	NO	No.both	No.both		yes	yes	yes
2467	2015-07-29	210	2015	V925	No	73	4.1	1.05	F	NO	X	maiden.entry	X	NO	NO	2013	2	2	2SW			NO	NO	No.both	No.both		yes	yes	yes
2468	2015-07-29	210	2015	V926	No	55	2	1.2	F	NO	X	maiden.entry	X	NO	NO	2014	1	1	1SW			NO	NO	No.both	No.both		yes	yes	yes
2469	2015-07-29	210	2015	V927	No	66	2	0.7	M	NO	X	maiden.entry	X	NO	NO	2014	1	1	1SW			NO	NO	No.both	No.both		yes	yes	yes
2470	2015-07-29	210	2015	V928	No	57	1.9	1.03	M	NO	X	maiden.entry	X	NO	NO	2014	1	1	1SW			NO	NO	No.both	No.both		yes	yes	yes
2471	2015-07-29	210	2015	V929	No	74	4.2	1.04	F	NO	X	maiden.entry	X	NO	NO	2013	2	2	2SW			NO	NO	No.both	No.both		yes	yes	yes
2472	2015-07-29	210	2015	V930	No	67	3.1	1.03	M	NO	X	maiden.entry	X	NO	NO	2014	1	1	1SW			NO	NO	No.both	No.both		yes	yes	yes
2473	2015-07-29	210	2015	V931	No	59	2.1	1.02	M	NO	X	maiden.entry	X	NO	NO	2014	1	1	1SW	11		NO	NO	No.both	No.both	41.8	yes	yes	yes
2474	2015-07-29	210	2015	V932	No	80	4.1	0.8	F	NO	X	maiden.entry	X	NO	NO	2013	2	2	2SW			NO	NO	No.both	No.both		yes	yes	yes
2475	2015-07-29	210	2015	V933	No	59	1.9	0.93	M	NO	X	maiden.entry	X	NO	NO	2014	1	1	1SW			NO	NO	No.both	No.both		yes	yes	yes
2478	2015-07-29	210	2015	V936	No	52	1.2	0.85	M	NO	X	maiden.entry	X	NO	NO	2014	1	1	1SW			NO	NO	No.both	No.both		yes	yes	yes
2479	2015-07-29	210	2015	V937	No	55	1.4	0.84	M	NO	X	maiden.entry	X	NO	NO	2014	1	1	1SW			NO	NO	No.both	No.both		yes	yes	yes
2480	2015-07-29	210	2015	V938	No	55	1.3	0.78	M	NO	X	maiden.entry	X	NO	NO	2014	1	1	1SW			NO	NO	No.both	No.both		yes	yes	yes
2481	2015-07-29	210	2015	V939	No	52	1.5	1.07	M	NO	X	maiden.entry	X	NO	NO	2014	1	1	1SW			NO	NO	No.both	No.both		yes	yes	yes
2483	2015-07-30	211	2015	V941	No	61.5	2.1	0.9	NA	NO	X	maiden.entry	X	NO	NO	2014	1	1	1SW	12.8		NO	NO	No.both	No.both	42.5	yes	yes	yes
2484	2015-07-30	211	2015	V942	No	54.5	1.7	1.05	M	NO	X	maiden.entry	X	NO	NO	2014	1	1	1SW			NO	NO	No.both	No.both		yes	yes	yes
2485	2015-07-30	211	2015	V943	No	55	1.3	0.78	M	NO	X	maiden.entry	X	NO	NO	2014	1	1	1SW			NO	NO	No.both	No.both		yes	yes	yes
2486	2015-07-30	211	2015	V944	No	59	2.1	1.02	M	NO	X	maiden.entry	X	NO	NO	2014	1	1	1SW			NO	NO	No.both	No.both		yes	yes	yes
2487	2015-07-30	211	2015	V945	No	59	2	0.97	M	NO	X	maiden.entry	X	NO	NO	2014	1	1	1SW			NO	NO	No.both	No.both		yes	yes	yes
2488	2015-07-30	211	2015	V946	No	58	2	1.03	M	NO	X	maiden.entry	X	NO	NO	2014	1	1	1SW			NO	NO	No.both	No.both		yes	yes	yes
2489	2015-07-30	211	2015	V947	No	55.5	1.9	1.11	M	NO	X	maiden.entry	X	NO	NO	2014	1	1	1SW			NO	NO	No.both	No.both		yes	yes	yes
2490	2015-07-30	211	2015	V948	No	53	NA	NA	M	NO	X	maiden.entry	X	NO	NO	2014	1	1	1SW			NO	NO	No.both	No.both		yes	yes	yes
2491	2015-07-30	211	2015	V949	No	60	2.3	1.06	M	NO	X	maiden.entry	X	NO	NO	2014	1	1	1SW			NO	NO	No.both	No.both		yes	yes	yes
2492	2015-07-30	211	2015	V950	No	57.5	2	1.05	M	NO	X	maiden.entry	X	NO	NO	2014	1	1	1SW			NO	NO	No.both	No.both		yes	yes	yes
2493	2015-07-30	211	2015	V951	No	59	2	0.97	M	NO	X	maiden.entry	X	NO	NO	2014	1	1	1SW	13.9		NO	NO	No.both	No.both	48.1	yes	yes	yes
2494	2015-07-30	211	2015	V952	No	56	1.7	0.97	M	NO	X	maiden.entry	X	NO	NO	2014	1	1	1SW			NO	NO	No.both	No.both		yes	yes	yes
2495	2015-07-30	211	2015	V953	No	73	4.2	1.08	F	NO	X	maiden.entry	X	NO	NO	2013	2	2	2SW			NO	NO	No.both	No.both		yes	yes	yes
2496	2015-07-30	211	2015	V954	No	61.5	2.4	1.03	M	NO	X	maiden.entry	X	NO	NO	2014	1	1	1SW			NO	NO	No.both	No.both		yes	yes	yes
2497	2015-07-30	211	2015	V955	No	61	2.5	1.1	M	NO	X	maiden.entry	X	NO	NO	2014	1	1	1SW			NO	NO	No.both	No.both		yes	yes	yes
2498	2015-07-30	211	2015	V956	No	48	1.1	0.99	M	NO	X	maiden.entry	X	NO	NO	2014	1	1	1SW			NO	NO	No.both	No.both		yes	yes	yes
2500	2015-07-30	211	2015	V958	No	76	4.6	1.05	M	NO	X	maiden.entry	X	NO	NO	2013	2	2	2SW			NO	NO	No.both	No.both		yes	yes	yes
2501	2015-07-30	211	2015	V959	No	62	2.6	1.09	M	NO	X	maiden.entry	X	NO	NO	2014	1	1	1SW			NO	NO	No.both	No.both		yes	yes	yes
2502	2015-07-30	211	2015	V960	No	55	2	1.2	M	NO	X	maiden.entry	X	NO	NO	2014	1	1	1SW			NO	NO	No.both	No.both		yes	yes	yes
2504	2015-07-30	211	2015	V962	No	52	1.4	1	M	NO	X	maiden.entry	X	NO	NO	2014	1	1	1SW			NO	NO	No.both	No.both		yes	yes	yes
2505	2015-07-30	211	2015	V963	No	57	1.9	1.03	M	NO	X	maiden.entry	X	NO	NO	2014	1	1	1SW			NO	NO	No.both	No.both		yes	yes	yes
2506	2015-07-30	211	2015	V964	No	51	1.4	1.06	M	NO	X	maiden.entry	X	NO	NO	2014	1	1	1SW			NO	NO	No.both	No.both		yes	yes	yes
2507	2015-07-30	211	2015	V965	No	48	1	0.9	M	NO	X	maiden.entry	X	NO	NO	2014	1	1	1SW			NO	NO	No.both	No.both		yes	yes	yes
2508	2015-07-30	211	2015	V966	No	52	NA	NA	M	NO	X	maiden.entry	X	NO	NO	2014	1	1	1SW			NO	NO	No.both	No.both		yes	yes	yes
2509	2015-07-30	211	2015	V967	No	51	1	0.75	M	NO	X	maiden.entry	X	NO	NO	2014	1	1	1SW			NO	NO	No.both	No.both		yes	yes	yes
2510	2015-07-30	211	2015	V968	No	85	5.9	0.96	M	NO	X	maiden.entry	X	NO	NO	2013	2	2	2SW			NO	NO	No.both	No.both		yes	yes	yes
2511	2015-07-30	211	2015	V969	No	65	2.4	0.87	F	NO	X	maiden.entry	X	NO	NO	2014	1	1	1SW			NO	NO	No.both	No.both		yes	yes	yes
2512	2015-07-30	211	2015	V970	No	54	1.4	0.89	M	NO	X	maiden.entry	X	NO	NO	2014	1	1	1SW			NO	NO	No.both	No.both		yes	yes	yes
2513	2015-07-30	211	2015	V971	No	56	1.7	0.97	F	NO	X	maiden.entry	X	NO	NO	2014	1	1	1SW	14.4		NO	NO	No.both	No.both	43.9	yes	yes	yes
2514	2015-07-30	211	2015	V972	No	54	1.4	0.89	M	NO	X	maiden.entry	X	NO	NO	2014	1	1	1SW			NO	NO	No.both	No.both		yes	yes	yes
2516	2015-07-30	211	2015	V974	No	51	1.2	0.9	M	NO	X	maiden.entry	X	NO	NO	2014	1	1	1SW			NO	NO	No.both	No.both		yes	yes	yes
2517	2015-07-30	211	2015	V975	No	56	1.8	1.02	M	NO	X	maiden.entry	X	NO	NO	2014	1	1	1SW			NO	NO	No.both	No.both		yes	yes	yes
2518	2015-07-31	212	2015	V976	No	57	1.7	0.92	M	NO	X	maiden.entry	X	NO	NO	2014	1	1	1SW			NO	NO	No.both	No.both		yes	yes	yes
2519	2015-07-31	212	2015	V977	No	54	1.6	1.02	M	NO	X	maiden.entry	X	NO	NO	2014	1	1	1SW			NO	NO	No.both	No.both		yes	yes	yes
2520	2015-07-31	212	2015	V978	No	48	1.1	0.99	M	NO	X	maiden.entry	X	NO	NO	2014	1	1	1SW			NO	NO	No.both	No.both		yes	yes	yes
2521	2015-07-31	212	2015	V979	No	53	1.3	0.87	M	NO	X	maiden.entry	X	NO	NO	2014	1	1	1SW			NO	NO	No.both	No.both		yes	yes	yes
2522	2015-07-31	212	2015	V980	No	57	2.2	1.19	M	NO	X	maiden.entry	X	NO	NO	2014	1	1	1SW			NO	NO	No.both	No.both		yes	yes	yes
2523	2015-07-31	212	2015	V981	No	58	2	1.03	M	NO	X	maiden.entry	X	NO	NO	2014	1	1	1SW	12.7		NO	NO	No.both	No.both	45.4	yes	yes	yes
2524	2015-07-31	212	2015	V982	No	67	3.2	1.06	M	NO	X	maiden.entry	X	NO	NO	2014	1	1	1SW			NO	NO	No.both	No.both		yes	yes	yes
2525	2015-07-31	212	2015	V983	No	58	1.8	0.92	M	NO	X	maiden.entry	X	NO	NO	2014	1	1	1SW			NO	NO	No.both	No.both		yes	yes	yes
2527	2015-07-31	212	2015	V985	No	77	4.3	0.94	F	NO	X	maiden.entry	X	NO	NO	2013	2	2	2SW			NO	NO	No.both	No.both		yes	yes	yes
2528	2015-07-31	212	2015	V987	No	88	6.5	0.95	F	NO	X	maiden.entry	X	NO	NO	2013	2	2	2SW			NO	NO	No.both	No.both		yes	yes	yes
2529	2015-07-31	212	2015	V988	No	72	3.4	0.91	F	NO	X	maiden.entry	X	NO	NO	2013	2	2	2SW			NO	NO	No.both	No.both		yes	yes	yes
2530	2015-07-31	212	2015	V989	No	48	0.8	0.72	M	NO	X	maiden.entry	X	NO	NO	2014	1	1	1SW			NO	NO	No.both	No.both		yes	yes	yes
2531	2015-07-31	212	2015	V990	No	60	2.2	1.02	M	NO	X	maiden.entry	X	NO	NO	2014	1	1	1SW			NO	NO	No.both	No.both		yes	yes	yes
2532	2015-07-31	212	2015	V991	No	54	1.1	0.7	M	NO	X	maiden.entry	X	NO	NO	2014	1	1	1SW	10.3		NO	NO	No.both	No.both	40.1	yes	yes	yes
2533	2015-07-31	212	2015	V992	No	76	4.1	0.93	F	NO	X	maiden.entry	X	NO	NO	2013	2	2	2SW			NO	NO	No.both	No.both		yes	yes	yes
2534	2015-07-31	212	2015	V993	No	65	2.8	1.02	M	NO	X	maiden.entry	X	NO	NO	2014	1	1	1SW			NO	NO	No.both	No.both		yes	yes	yes
2535	2015-07-31	212	2015	V994	No	53	1.4	0.94	M	NO	X	maiden.entry	X	NO	NO	2014	1	1	1SW			NO	NO	No.both	No.both		yes	yes	yes
2536	2015-07-31	212	2015	V995	No	53	1.5	1.01	M	NO	X	maiden.entry	X	NO	NO	2014	1	1	1SW			NO	NO	No.both	No.both		yes	yes	yes
2537	2015-07-31	212	2015	V996	No	54.5	1.4	0.86	M	NO	X	maiden.entry	X	NO	NO	2014	1	1	1SW			NO	NO	No.both	No.both		yes	yes	yes
2538	2015-07-31	212	2015	V997	No	58	1.7	0.87	M	NO	X	maiden.entry	X	NO	NO	2014	1	1	1SW			NO	NO	No.both	No.both		yes	yes	yes
2540	2015-08-01	213	2015	V999	No	57	1.9	1.03	M	NO	X	maiden.entry	X	NO	NO	2014	1	1	1SW			NO	NO	No.both	No.both		yes	yes	yes
2541	2015-08-01	213	2015	V1000	No	52	1.3	0.92	M	NO	X	maiden.entry	X	NO	NO	2014	1	1	1SW			NO	NO	No.both	No.both		yes	yes	yes
2542	2015-08-01	213	2015	V1001	No	75	3.3	0.78	F	NO	X	maiden.entry	X	NO	NO	2013	2	2	2SW	10.4		NO	NO	No.both	No.both	42.3	yes	yes	yes
2543	2015-08-01	213	2015	V1002	No	61	2.4	1.06	M	NO	X	maiden.entry	X	NO	NO	2014	1	1	1SW			NO	NO	No.both	No.both		yes	yes	yes
2545	2015-08-01	213	2015	V1004	No	58	1.9	0.97	NA	NO	X	maiden.entry	X	NO	NO	2014	1	1	1SW			NO	NO	No.both	No.both		yes	yes	yes
2546	2015-08-01	213	2015	V1005	No	59	2	0.97	M	NO	X	maiden.entry	X	NO	NO	NA	NA	NA	NA			NO	NO	No.both	No.both		yes	yes	yes
2547	2015-08-01	213	2015	V1006	No	58	1.9	0.97	F	NO	X	maiden.entry	X	NO	NO	2014	1	1	1SW			NO	NO	No.both	No.both		yes	yes	yes
2548	2015-08-01	213	2015	V1007	No	55	1.7	1.02	M	NO	X	maiden.entry	X	NO	NO	2014	1	1	1SW			NO	NO	No.both	No.both		yes	yes	yes
2549	2015-08-01	213	2015	V1008	No	63	NA	NA	M	NO	X	maiden.entry	X	NO	NO	2014	1	1	1SW			NO	NO	No.both	No.both		yes	yes	yes
2550	2015-08-01	213	2015	V1009	No	47	1	0.96	M	NO	X	maiden.entry	X	NO	NO	2014	1	1	1SW			NO	NO	No.both	No.both		yes	yes	yes
2551	2015-08-01	213	2015	V1010	No	53	1.3	0.87	M	NO	X	maiden.entry	X	NO	NO	2014	1	1	1SW			NO	NO	No.both	No.both		yes	yes	yes
2552	2015-08-01	213	2015	V1011	No	56	1.9	1.08	M	NO	X	maiden.entry	X	NO	NO	2014	1	1	1SW	12.1		NO	NO	No.both	No.both	39.9	yes	yes	yes
2553	2015-08-02	214	2015	V1012	No	80	4.6	0.9	F	NO	X	maiden.entry	X	NO	NO	NA	NA	NA	NA			NO	NO	No.both	No.both		yes	yes	yes
2554	2015-08-02	214	2015	V1013	No	81	5.6	1.05	F	NO	X	maiden.entry	X	NO	NO	2013	2	2	2SW			NO	NO	No.both	No.both		yes	yes	yes
2555	2015-08-02	214	2015	V1014	No	80	4.9	0.96	F	NO	X	maiden.entry	X	NO	NO	2013	2	2	2SW			NO	NO	No.both	No.both		yes	yes	yes
2556	2015-08-02	214	2015	V1015	No	65	2.8	1.02	F	NO	X	maiden.entry	X	NO	NO	NA	NA	NA	NA			NO	NO	No.both	No.both		yes	yes	yes
2557	2015-08-02	214	2015	V1016	No	77	4.2	0.92	F	NO	X	maiden.entry	X	NO	NO	2013	2	2	2SW			NO	NO	No.both	No.both		yes	yes	yes
2558	2015-08-02	214	2015	V1017	No	75	4.2	1	F	NO	X	maiden.entry	X	NO	NO	2013	2	2	2SW			NO	NO	No.both	No.both		yes	yes	yes
2559	2015-08-02	214	2015	V1018	No	54	1.6	1.02	M	NO	X	maiden.entry	X	NO	NO	2014	1	1	1SW			NO	NO	No.both	No.both		yes	yes	yes
2560	2015-08-02	214	2015	V1019	No	79	4.7	0.95	F	NO	X	maiden.entry	X	NO	NO	2013	2	2	2SW			NO	NO	No.both	No.both		yes	yes	yes
2561	2015-08-02	214	2015	V1020	No	58	2	1.03	M	NO	X	maiden.entry	X	NO	NO	2014	1	1	1SW			NO	NO	No.both	No.both		yes	yes	yes
2562	2015-08-02	214	2015	V1021	No	66	2.8	0.97	M	NO	X	maiden.entry	X	NO	NO	2013	2	2	2SW	14.4		NO	NO	No.both	No.both	38.8	yes	yes	yes
2563	2015-08-02	214	2015	V1022	No	70	3.3	0.96	F	NO	X	maiden.entry	X	NO	NO	2013	2	2	2SW			NO	NO	No.both	No.both		yes	yes	yes
2564	2015-08-02	214	2015	V1023	No	61	2.2	0.97	M	NO	X	maiden.entry	X	NO	NO	2014	1	1	1SW			NO	NO	No.both	No.both		yes	yes	yes
2565	2015-08-02	214	2015	V1024	No	53	1.3	0.87	M	NO	X	maiden.entry	X	NO	NO	2014	1	1	1SW			NO	NO	No.both	No.both		yes	yes	yes
2566	2015-08-02	214	2015	V1025	No	79	4.4	0.89	F	NO	X	maiden.entry	X	NO	NO	2013	2	2	2SW			NO	NO	No.both	No.both		yes	yes	yes
2567	2015-08-02	214	2015	V1026	No	62	2.3	0.97	M	NO	X	maiden.entry	X	NO	NO	2014	1	1	1SW			NO	NO	No.both	No.both		yes	yes	yes
2568	2015-08-02	214	2015	V1027	No	60	2	0.93	M	NO	X	maiden.entry	X	NO	NO	2014	1	1	1SW			NO	NO	No.both	No.both		yes	yes	yes
2569	2015-08-02	214	2015	V1028	No	67	3	1	F	NO	X	maiden.entry	X	NO	NO	2013	2	2	2SW			NO	NO	No.both	No.both		yes	yes	yes
2571	2015-08-02	214	2015	V1030	No	58	1.8	0.92	M	NO	X	maiden.entry	X	NO	NO	2014	1	1	1SW			NO	NO	No.both	No.both		yes	yes	yes
2572	2015-08-02	214	2015	V1031	No	55	1.5	0.9	M	NO	X	maiden.entry	X	NO	NO	2014	1	1	1SW	16.1		NO	NO	No.both	No.both	39.1	yes	yes	yes
2574	2015-08-02	214	2015	V1034	No	56	2	1.14	M	NO	X	maiden.entry	X	NO	NO	2014	1	1	1SW			NO	NO	No.both	No.both		yes	yes	yes
2575	2015-08-02	214	2015	V1035	No	60	2.1	0.97	M	NO	X	maiden.entry	X	NO	NO	2014	1	1	1SW			NO	NO	No.both	No.both		yes	yes	yes
2576	2015-08-02	214	2015	V1036	No	65	2.8	1.02	F	NO	X	maiden.entry	X	NO	NO	2013	2	2	2SW			NO	NO	No.both	No.both		yes	yes	yes
2577	2015-08-02	214	2015	V1037	No	94	8.6	1.04	M	NO	X	maiden.entry	X	NO	NO	2013	2	2	2SW			NO	NO	No.both	No.both		yes	yes	yes
2578	2015-08-02	214	2015	V1038	No	63	3	1.2	M	NO	X	maiden.entry	X	NO	NO	2014	1	1	1SW			NO	NO	No.both	No.both		yes	yes	yes
2579	2015-08-02	214	2015	V1039	No	60	2.2	1.02	M	NO	X	maiden.entry	X	NO	NO	2014	1	1	1SW			NO	NO	No.both	No.both		yes	yes	yes
2580	2015-08-02	214	2015	V1040	No	61	2.1	0.93	M	NO	X	maiden.entry	X	NO	NO	2014	1	1	1SW			NO	NO	No.both	No.both		yes	yes	yes
2581	2015-08-02	214	2015	V1041	No	82	NA	NA	M	NO	X	maiden.entry	X	NO	NO	2013	2	2	2SW	12.3		NO	NO	No.both	No.both	38.6	yes	yes	yes
2582	2015-08-02	214	2015	V1042	No	75	NA	NA	M	NO	X	maiden.entry	X	NO	NO	2013	2	2	2SW			NO	NO	No.both	No.both		yes	yes	yes
2583	2015-08-02	214	2015	V1043	No	63	2.7	1.08	M	NO	X	maiden.entry	X	NO	NO	2014	1	1	1SW			NO	NO	No.both	No.both		yes	yes	yes
2584	2015-08-02	214	2015	V1044	No	63	2.4	0.96	F	NO	X	maiden.entry	X	NO	NO	2013	2	2	2SW			NO	NO	No.both	No.both		yes	yes	yes
2585	2015-08-02	214	2015	V1045	No	55	1.5	0.9	M	NO	X	maiden.entry	X	NO	NO	2014	1	1	1SW			NO	NO	No.both	No.both		yes	yes	yes
2586	2015-08-02	214	2015	V1046	No	88	7.7	1.13	M	NO	X	maiden.entry	X	NO	NO	2013	2	2	2SW			NO	NO	No.both	No.both		yes	yes	yes
2587	2015-08-02	214	2015	V1048	No	46	0.8	0.82	M	NO	X	maiden.entry	X	NO	NO	2014	1	1	1SW			NO	NO	No.both	No.both		yes	yes	yes
2588	2015-08-02	214	2015	V1049	No	58	1.9	0.97	M	NO	X	maiden.entry	X	NO	NO	2014	1	1	1SW			NO	NO	No.both	No.both		yes	yes	yes
2589	2015-08-02	214	2015	V1050	No	54	1.4	0.89	M	NO	X	maiden.entry	X	NO	NO	2014	1	1	1SW			NO	NO	No.both	No.both		yes	yes	yes
2590	2015-08-02	214	2015	V1051	No	55	1.7	1.02	M	NO	X	maiden.entry	X	NO	NO	2014	1	1	1SW	9.7		NO	NO	No.both	No.both	36.9	yes	yes	yes
2591	2015-08-02	214	2015	V1052	No	57	1.8	0.97	M	NO	X	maiden.entry	X	NO	NO	2014	1	1	1SW			NO	NO	No.both	No.both		yes	yes	yes
2592	2015-08-02	214	2015	V1053	No	53	1.6	1.07	M	NO	X	maiden.entry	X	NO	NO	2014	1	1	1SW			NO	NO	No.both	No.both		yes	yes	yes
2593	2015-08-02	214	2015	V1054	No	69	3.2	0.97	F	NO	X	maiden.entry	X	NO	NO	2013	2	2	2SW			NO	NO	No.both	No.both		yes	yes	yes
2594	2015-08-02	214	2015	V1055	No	59	2.1	1.02	M	NO	X	maiden.entry	X	NO	NO	2014	1	1	1SW			NO	NO	No.both	No.both		yes	yes	yes
2595	2015-08-02	214	2015	V1056	No	57	1.9	1.03	M	NO	X	maiden.entry	X	NO	NO	2014	1	1	1SW			NO	NO	No.both	No.both		yes	yes	yes
2596	2015-08-02	214	2015	V1057	No	68	NA	NA	F	NO	X	maiden.entry	X	NO	NO	2013	2	2	2SW			NO	NO	No.both	No.both		yes	yes	yes
2597	2015-08-02	214	2015	V1058	No	74	3.7	0.91	M	NO	X	maiden.entry	X	NO	NO	2013	2	2	2SW			NO	NO	No.both	No.both		yes	yes	yes
2598	2015-08-02	214	2015	V1059	No	64	2.7	1.03	M	NO	X	maiden.entry	X	NO	NO	2014	1	1	1SW			NO	NO	No.both	No.both		yes	yes	yes
2599	2015-08-02	214	2015	V1060	No	51	1.1	0.83	M	NO	X	maiden.entry	X	NO	NO	2014	1	1	1SW			NO	NO	No.both	No.both		yes	yes	yes
2600	2015-08-02	214	2015	V1061	No	78	5.1	1.07	F	NO	X	maiden.entry	X	NO	NO	2013	2	2	2SW	11.5		NO	NO	No.both	No.both	42.4	yes	yes	yes
2601	2015-08-02	214	2015	V1062	No	54	1.7	1.08	M	NO	X	maiden.entry	X	NO	NO	2014	1	1	1SW			NO	NO	No.both	No.both		yes	yes	yes
2602	2015-08-02	214	2015	V1063	No	52	1.3	0.92	M	NO	X	maiden.entry	X	NO	NO	2014	1	1	1SW			NO	NO	No.both	No.both		yes	yes	yes
2603	2015-08-02	214	2015	V1064	No	54	1.6	1.02	M	NO	X	maiden.entry	X	NO	NO	2014	1	1	1SW			NO	NO	No.both	No.both		yes	yes	yes
2604	2015-08-02	214	2015	V1065	No	54	1.7	1.08	M	NO	X	maiden.entry	X	NO	NO	2014	1	1	1SW			NO	NO	No.both	No.both		yes	yes	yes
2605	2015-08-02	214	2015	V1066	No	72	4.1	1.1	F	NO	X	maiden.entry	X	NO	NO	2013	2	2	2SW			NO	NO	No.both	No.both		yes	yes	yes
2606	2015-08-02	214	2015	V1067	No	81	4.7	0.88	F	NO	X	maiden.entry	X	NO	NO	2013	2	2	2SW			NO	NO	No.both	No.both		yes	yes	yes
2608	2015-08-02	214	2015	V1069	No	63	2.4	0.96	M	NO	X	maiden.entry	X	NO	NO	2014	1	1	1SW			NO	NO	No.both	No.both		yes	yes	yes
2609	2015-08-02	214	2015	V1070	No	72	3.3	0.88	F	NO	X	maiden.entry	X	NO	NO	2013	2	2	2SW			NO	NO	No.both	No.both		yes	yes	yes
2610	2015-08-02	214	2015	V1071	No	54	1.5	0.95	M	NO	X	maiden.entry	X	NO	NO	2014	1	1	1SW	13.8		NO	NO	No.both	No.both	36.9	yes	yes	yes
2611	2015-08-02	214	2015	V1072	No	51	1.2	0.9	M	NO	X	maiden.entry	X	NO	NO	2014	1	1	1SW			NO	NO	No.both	No.both		yes	yes	yes
2612	2015-08-02	214	2015	V1073	No	50	1.4	1.12	M	NO	X	maiden.entry	X	NO	NO	2014	1	1	1SW			NO	NO	No.both	No.both		yes	yes	yes
2614	2015-08-02	214	2015	V1077	No	84	6.1	1.03	F	NO	X	maiden.entry	X	NO	NO	2013	2	2	2SW			NO	NO	No.both	No.both		yes	yes	yes
2615	2015-08-02	214	2015	V1079	No	85	7	1.14	M	NO	X	maiden.entry	X	NO	NO	2013	2	2	2SW			NO	NO	No.both	No.both		yes	yes	yes
2616	2015-08-02	214	2015	V1080	No	63	2.6	1.04	M	NO	X	maiden.entry	X	NO	NO	2014	1	1	1SW			NO	NO	No.both	No.both		yes	yes	yes
2617	2015-08-02	214	2015	V1081	No	63	2.6	1.04	M	NO	X	maiden.entry	X	NO	NO	2013	2	2	2SW	19.3		NO	NO	No.both	No.both	43.2	yes	yes	yes
2618	2015-08-02	214	2015	V1082	No	66	2	0.7	M	NO	X	maiden.entry	X	NO	NO	2013	2	2	2SW			NO	NO	No.both	No.both		yes	yes	yes
2619	2015-08-02	214	2015	V1083	No	52	NA	NA	M	NO	X	maiden.entry	X	NO	NO	2014	1	1	1SW			NO	NO	No.both	No.both		yes	yes	yes
2620	2015-08-02	214	2015	V1084	No	77	3.9	0.85	F	NO	X	maiden.entry	X	NO	NO	2013	2	2	2SW			NO	NO	No.both	No.both		yes	yes	yes
2622	2015-08-02	214	2015	V1086	No	53	1.4	0.94	M	NO	X	maiden.entry	X	NO	NO	2014	1	1	1SW			NO	NO	No.both	No.both		yes	yes	yes
2623	2015-08-02	214	2015	V1087	No	74	4.5	1.11	F	NO	X	maiden.entry	X	NO	NO	2013	2	2	2SW			NO	NO	No.both	No.both		yes	yes	yes
2624	2015-08-02	214	2015	V1088	No	75	4.2	1	M	NO	X	maiden.entry	X	NO	NO	2013	2	2	2SW			NO	NO	No.both	No.both		yes	yes	yes
2625	2015-08-02	214	2015	V1089	No	62	2.6	1.09	M	NO	X	maiden.entry	X	NO	NO	2014	1	1	1SW			NO	NO	No.both	No.both		yes	yes	yes
2626	2015-08-02	214	2015	V1090	No	63	NA	NA	M	NO	X	maiden.entry	X	NO	NO	2014	1	1	1SW			NO	NO	No.both	No.both		yes	yes	yes
2629	2015-08-02	214	2015	V1093	No	76	4.5	1.03	F	NO	X	maiden.entry	X	NO	NO	2013	2	2	2SW			NO	NO	No.both	No.both		yes	yes	yes
2630	2015-08-02	214	2015	V1094	No	66	3.3	1.15	F	NO	X	maiden.entry	X	NO	NO	2013	2	2	2SW			NO	NO	No.both	No.both		yes	yes	yes
2631	2015-08-02	214	2015	V1095	No	60	1.9	0.88	M	NO	X	maiden.entry	X	NO	NO	2014	1	1	1SW			NO	NO	No.both	No.both		yes	yes	yes
2632	2015-08-02	214	2015	V1096	No	62	2.2	0.92	M	NO	X	maiden.entry	X	NO	NO	2014	1	1	1SW			NO	NO	No.both	No.both		yes	yes	yes
2633	2015-08-02	214	2015	V1097	No	49	1.1	0.93	M	NO	X	maiden.entry	X	NO	NO	2014	1	1	1SW			NO	NO	No.both	No.both		yes	yes	yes
2634	2015-08-02	214	2015	V1098	No	54	1.6	1.02	M	NO	X	maiden.entry	X	NO	NO	2014	1	1	1SW			NO	NO	No.both	No.both		yes	yes	yes
2635	2015-08-02	214	2015	V1099	No	54	1.5	0.95	M	NO	X	maiden.entry	X	NO	NO	2014	1	1	1SW			NO	NO	No.both	No.both		yes	yes	yes
2636	2015-08-02	214	2015	V1100	No	72	3.9	1.04	F	NO	X	maiden.entry	X	NO	NO	2013	2	2	2SW			NO	NO	No.both	No.both		yes	yes	yes
2637	2015-08-02	214	2015	V1101	No	65	2.4	0.87	M	NO	X	maiden.entry	X	NO	NO	2014	1	1	1SW	12.4		NO	NO	No.both	No.both	46.4	yes	yes	yes
2638	2015-08-02	214	2015	V1102	No	59	1.7	0.83	M	NO	X	maiden.entry	X	NO	NO	2014	1	1	1SW			NO	NO	No.both	No.both		yes	yes	yes
2639	2015-08-02	214	2015	V1103	No	59	1.9	0.93	M	NO	X	maiden.entry	X	NO	NO	2014	1	1	1SW			NO	NO	No.both	No.both		yes	yes	yes
2640	2015-08-02	214	2015	V1104	No	81	5.3	1	M	NO	X	maiden.entry	X	NO	NO	2012	3	3	MSW			NO	NO	No.both	No.both		yes	yes	yes
2641	2015-08-02	214	2015	V1105	No	59	2	0.97	M	NO	X	maiden.entry	X	NO	NO	2014	1	1	1SW			NO	NO	No.both	No.both		yes	yes	yes
2642	2015-08-02	214	2015	V1106	No	75	3.9	0.92	M	NO	X	maiden.entry	X	NO	NO	2013	2	2	2SW			NO	NO	No.both	No.both		yes	yes	yes
2643	2015-08-02	214	2015	V1107	No	76	NA	NA	F	NO	X	maiden.entry	X	NO	NO	NA	NA	NA	NA			NO	NO	No.both	No.both		yes	yes	yes
2644	2015-08-02	214	2015	V1109	No	79	4.8	0.97	F	NO	X	maiden.entry	X	NO	NO	2013	2	2	2SW			NO	NO	No.both	No.both		yes	yes	yes
2645	2015-08-02	214	2015	V1110	No	86	6.5	1.02	F	NO	X	maiden.entry	X	NO	NO	2012	3	3	MSW			NO	NO	No.both	No.both		yes	yes	yes
2646	2015-08-02	214	2015	V1111	No	74	4.4	1.09	M	NO	X	maiden.entry	X	NO	NO	2013	2	2	2SW	9.9		NO	NO	No.both	No.both	37.1	yes	yes	yes
2647	2015-08-02	214	2015	V1112	No	63	NA	NA	M	NO	X	maiden.entry	X	NO	NO	2014	1	1	1SW			NO	NO	No.both	No.both		yes	yes	yes
2648	2015-08-02	214	2015	V1114	No	54	NA	NA	M	NO	X	maiden.entry	X	NO	NO	2014	1	1	1SW			NO	NO	No.both	No.both		yes	yes	yes
2649	2015-08-02	214	2015	V1115	No	60	2.1	0.97	M	NO	X	maiden.entry	X	NO	NO	2014	1	1	1SW			NO	NO	No.both	No.both		yes	yes	yes
2650	2015-08-02	214	2015	V1116	No	80	5	0.98	F	NO	X	maiden.entry	X	NO	NO	2013	2	2	2SW			NO	NO	No.both	No.both		yes	yes	yes
2651	2015-08-02	214	2015	V1117	No	49	1.1	0.93	M	NO	X	maiden.entry	X	NO	NO	2014	1	1	1SW			NO	NO	No.both	No.both		yes	yes	yes
2652	2015-08-02	214	2015	V1118	No	60	2.5	1.16	M	NO	X	maiden.entry	X	NO	NO	2014	1	1	1SW			NO	NO	No.both	No.both		yes	yes	yes
2653	2015-08-02	214	2015	V1119	No	65	2.6	0.95	M	NO	X	maiden.entry	X	NO	NO	2014	1	1	1SW			NO	NO	No.both	No.both		yes	yes	yes
2654	2015-08-03	215	2015	V1121	No	82	5.5	1	M	NO	X	maiden.entry	X	NO	NO	2013	2	2	2SW			NO	NO	No.both	No.both		yes	yes	yes
2655	2015-08-03	215	2015	V1122	No	82	6.6	1.2	M	NO	X	maiden.entry	X	NO	NO	2013	2	2	2SW			NO	NO	No.both	No.both		yes	yes	yes
2656	2015-08-03	215	2015	V1123	No	77	4	0.88	F	NO	X	maiden.entry	X	NO	NO	2013	2	2	2SW			NO	NO	No.both	No.both		yes	yes	yes
2657	2015-08-03	215	2015	V1124	No	59	2.3	1.12	M	NO	X	maiden.entry	X	NO	NO	2014	1	1	1SW			NO	NO	No.both	No.both		yes	yes	yes
2658	2015-08-03	215	2015	V1125	No	61	2.2	0.97	F	NO	X	maiden.entry	X	NO	NO	2013	2	2	2SW			NO	NO	No.both	No.both		yes	yes	yes
2659	2015-08-03	215	2015	V1126	No	54	1.4	0.89	M	NO	X	maiden.entry	X	NO	NO	2014	1	1	1SW			NO	NO	No.both	No.both		yes	yes	yes
2660	2015-08-03	215	2015	V1127	No	53	1.6	1.07	F	NO	X	maiden.entry	X	NO	NO	2014	1	1	1SW			NO	NO	No.both	No.both		yes	yes	yes
2661	2015-08-03	215	2015	V1129	No	49	1.2	1.02	M	NO	X	maiden.entry	X	NO	NO	2014	1	1	1SW			NO	NO	No.both	No.both		yes	yes	yes
2662	2015-08-03	215	2015	V1130	No	55	1.5	0.9	F	NO	X	maiden.entry	X	NO	NO	2014	1	1	1SW			NO	NO	No.both	No.both		yes	yes	yes
2663	2015-08-03	215	2015	V1131	No	57	1.8	0.97	M	NO	X	maiden.entry	X	NO	NO	2014	1	1	1SW	17.7		NO	NO	No.both	No.both	42.5	yes	yes	yes
2664	2015-08-03	215	2015	V1132	No	56	1.4	0.8	M	NO	X	maiden.entry	X	NO	NO	2014	1	1	1SW			NO	NO	No.both	No.both		yes	yes	yes
2665	2015-08-03	215	2015	V1133	No	52	1.1	0.78	M	NO	X	maiden.entry	X	NO	NO	2014	1	1	1SW			NO	NO	No.both	No.both		yes	yes	yes
2666	2015-08-03	215	2015	V1134	No	58	2	1.03	M	NO	X	maiden.entry	X	NO	NO	2014	1	1	1SW			NO	NO	No.both	No.both		yes	yes	yes
2667	2015-08-03	215	2015	V1135	No	50	1.2	0.96	M	NO	X	maiden.entry	X	NO	NO	2014	1	1	1SW			NO	NO	No.both	No.both		yes	yes	yes
2668	2015-08-03	215	2015	V1136	No	62	2.3	0.97	M	NO	X	maiden.entry	X	NO	NO	2014	1	1	1SW			NO	NO	No.both	No.both		yes	yes	yes
2669	2015-08-04	216	2015	V1137	No	85	6.4	1.04	F	NO	X	maiden.entry	X	NO	NO	2013	2	2	2SW			NO	NO	No.both	No.both		yes	yes	yes
2670	2015-08-04	216	2015	V1138	No	83	NA	NA	F	NO	X	maiden.entry	X	NO	NO	2013	2	2	2SW			NO	NO	No.both	No.both		yes	yes	yes
2671	2015-08-04	216	2015	V1139	No	57	1.5	0.81	M	NO	X	maiden.entry	X	NO	NO	2014	1	1	1SW			NO	NO	No.both	No.both		yes	yes	yes
2672	2015-08-04	216	2015	V1140	No	57	1.6	0.86	M	NO	X	maiden.entry	X	NO	NO	2014	1	1	1SW			NO	NO	No.both	No.both		yes	yes	yes
2673	2015-08-04	216	2015	V1141	No	58	1.9	0.97	M	NO	X	maiden.entry	X	NO	NO	2014	1	1	1SW	14.1		NO	NO	No.both	No.both	35.3	yes	yes	yes
2674	2015-08-04	216	2015	V1142	No	52	1.2	0.85	M	NO	X	maiden.entry	X	NO	NO	2014	1	1	1SW			NO	NO	No.both	No.both		yes	yes	yes
2675	2015-08-04	216	2015	V1143	No	58	1.9	0.97	M	NO	X	maiden.entry	X	NO	NO	2014	1	1	1SW			NO	NO	No.both	No.both		yes	yes	yes
2676	2015-08-04	216	2015	V1144	No	76	4.2	0.96	F	NO	X	maiden.entry	X	NO	NO	2013	2	2	2SW			NO	NO	No.both	No.both		yes	yes	yes
2677	2015-08-04	216	2015	V1145	No	60	2.6	1.2	M	NO	X	maiden.entry	X	NO	NO	2014	1	1	1SW			NO	NO	No.both	No.both		yes	yes	yes
2678	2015-08-04	216	2015	V1146	No	61	2.2	0.97	M	NO	X	maiden.entry	X	NO	NO	2014	1	1	1SW			NO	NO	No.both	No.both		yes	yes	yes
2679	2015-08-04	216	2015	V1147	No	60	2.2	1.02	M	NO	X	maiden.entry	X	NO	NO	2014	1	1	1SW			NO	NO	No.both	No.both		yes	yes	yes
2681	2015-08-04	216	2015	V1149	No	58	2.2	1.13	F	NO	X	maiden.entry	X	NO	NO	2014	1	1	1SW			NO	NO	No.both	No.both		yes	yes	yes
2682	2015-08-04	216	2015	V1150	No	53	1.6	1.07	M	NO	X	maiden.entry	X	NO	NO	2014	1	1	1SW			NO	NO	No.both	No.both		yes	yes	yes
2684	2015-08-04	216	2015	V1152	No	50	1.1	0.88	M	NO	X	maiden.entry	X	NO	NO	2014	1	1	1SW			NO	NO	No.both	No.both		yes	yes	yes
2685	2015-08-04	216	2015	V1153	No	50	1.2	0.96	M	NO	X	maiden.entry	X	NO	NO	2014	1	1	1SW			NO	NO	No.both	No.both		yes	yes	yes
2686	2015-08-04	216	2015	V1154	No	58	2.2	1.13	M	NO	X	maiden.entry	X	NO	NO	2014	1	1	1SW			NO	NO	No.both	No.both		yes	yes	yes
2687	2015-08-04	216	2015	V1155	No	59	1.8	0.88	M	NO	X	maiden.entry	X	NO	NO	2014	1	1	1SW			NO	NO	No.both	No.both		yes	yes	yes
2688	2015-08-04	216	2015	V1156	No	64	2.7	1.03	M	NO	X	maiden.entry	X	NO	NO	2014	1	1	1SW			NO	NO	No.both	No.both		yes	yes	yes
2690	2015-08-04	216	2015	V1158	No	55	1.8	1.08	M	NO	X	maiden.entry	X	NO	NO	2014	1	1	1SW			NO	NO	No.both	No.both		yes	yes	yes
2691	2015-08-04	216	2015	V1159	No	55	1.7	1.02	M	NO	X	maiden.entry	X	NO	NO	2014	1	1	1SW			NO	NO	No.both	No.both		yes	yes	yes
2692	2015-08-04	216	2015	V1160	No	58	1.8	0.92	M	NO	X	maiden.entry	X	NO	NO	2014	1	1	1SW			NO	NO	No.both	No.both		yes	yes	yes
2693	2015-08-04	216	2015	V1161	No	53	1.7	1.14	M	NO	X	maiden.entry	X	NO	NO	2014	1	1	1SW	16.6		NO	NO	No.both	No.both	41.2	yes	yes	yes
2694	2015-08-04	216	2015	V1162	No	55	NA	NA	M	NO	X	maiden.entry	X	NO	NO	2014	1	1	1SW			NO	NO	No.both	No.both		yes	yes	yes
2695	2015-08-04	216	2015	V1163	No	52	1.5	1.07	M	NO	X	maiden.entry	X	NO	NO	2014	1	1	1SW			NO	NO	No.both	No.both		yes	yes	yes
2697	2015-08-05	217	2015	V1165	No	81	NA	NA	F	NO	X	maiden.entry	X	NO	NO	2013	2	2	2SW			NO	NO	No.both	No.both		yes	yes	yes
2699	2015-08-05	217	2015	V1167	No	69	3.7	1.13	F	NO	X	maiden.entry	X	NO	NO	2013	2	2	2SW			NO	NO	No.both	No.both		yes	yes	yes
2700	2015-08-05	217	2015	V1168	No	53	1.7	1.14	M	NO	X	maiden.entry	X	NO	NO	2014	1	1	1SW			NO	NO	No.both	No.both		yes	yes	yes
2701	2015-08-05	217	2015	V1169	No	57	1.9	1.03	M	NO	X	maiden.entry	X	NO	NO	2014	1	1	1SW			NO	NO	No.both	No.both		yes	yes	yes
2702	2015-08-05	217	2015	V1170	No	69	3.3	1	M	NO	X	maiden.entry	X	NO	NO	2014	1	1	1SW			NO	NO	No.both	No.both		yes	yes	yes
2703	2015-08-05	217	2015	V1171	No	53	1.4	0.94	M	NO	X	maiden.entry	X	NO	NO	2014	1	1	1SW	11.4		NO	NO	No.both	No.both	37.5	yes	yes	yes
2704	2015-08-05	217	2015	V1172	No	82	5.8	1.05	M	NO	X	maiden.entry	X	NO	NO	2013	2	2	2SW			NO	NO	No.both	No.both		yes	yes	yes
2705	2015-08-05	217	2015	V1173	No	91	7.8	1.04	M	NO	X	maiden.entry	X	NO	NO	2012	3	3	MSW			NO	NO	No.both	No.both		yes	yes	yes
2706	2015-08-05	217	2015	V1174	No	64	NA	NA	M	NO	X	maiden.entry	X	NO	NO	2014	1	1	1SW			NO	NO	No.both	No.both		yes	yes	yes
2707	2015-08-05	217	2015	V1175	No	63	2.2	0.88	F	NO	X	maiden.entry	X	NO	NO	2013	2	2	2SW			NO	NO	No.both	No.both		yes	yes	yes
2708	2015-08-05	217	2015	V1176	No	58	2	1.03	M	NO	X	maiden.entry	X	NO	NO	2014	1	1	1SW			NO	NO	No.both	No.both		yes	yes	yes
2709	2015-08-05	217	2015	V1177	No	58	1.8	0.92	M	NO	X	maiden.entry	X	NO	NO	2014	1	1	1SW			NO	NO	No.both	No.both		yes	yes	yes
2710	2015-08-05	217	2015	V1178	No	54	1.7	1.08	F	NO	X	maiden.entry	X	NO	NO	2014	1	1	1SW			NO	NO	No.both	No.both		yes	yes	yes
2711	2015-08-05	217	2015	V1179	No	68	NA	NA	M	NO	X	maiden.entry	X	YES	NO	2013	2	2	2SW		2-1-g-0+	YES	YES	No.Genetic	No.Genetic		yes	yes	yes
2712	2015-08-05	217	2015	V1180	No	88	7.2	1.06	M	NO	X	maiden.entry	X	NO	NO	2013	2	2	2SW			NO	NO	No.both	No.both		yes	yes	yes
2714	2015-08-05	217	2015	V1182	No	54	NA	NA	F	NO	X	maiden.entry	X	NO	NO	2014	1	1	1SW			NO	NO	No.both	No.both		yes	yes	yes
2715	2015-08-05	217	2015	V1184	No	49	1.2	1.02	M	NO	X	maiden.entry	X	NO	NO	2014	1	1	1SW			NO	NO	No.both	No.both		yes	yes	yes
2716	2015-08-05	217	2015	V1185	No	86	6.7	1.05	F	NO	X	maiden.entry	X	NO	NO	2013	2	2	2SW			NO	NO	No.both	No.both		yes	yes	yes
2717	2015-08-05	217	2015	V1186	No	79	5.3	1.07	F	NO	X	maiden.entry	X	NO	NO	2013	2	2	2SW			NO	NO	No.both	No.both		yes	yes	yes
2718	2015-08-05	217	2015	V1188	No	58	2.2	1.13	M	NO	X	maiden.entry	X	NO	NO	2014	1	1	1SW			NO	NO	No.both	No.both		yes	yes	yes
2720	2015-08-05	217	2015	V1190	No	54	1.6	1.02	M	NO	X	maiden.entry	X	NO	NO	2014	1	1	1SW			NO	NO	No.both	No.both		yes	yes	yes
2721	2015-08-05	217	2015	V1191	No	60	2.5	1.16	F	NO	X	maiden.entry	X	NO	NO	2014	1	1	1SW	18.4		NO	NO	No.both	No.both	44.4	yes	yes	yes
2722	2015-08-05	217	2015	V1192	No	52	1.4	1	F	NO	X	maiden.entry	X	NO	NO	2014	1	1	1SW			NO	NO	No.both	No.both		yes	yes	yes
2723	2015-08-05	217	2015	V1193	No	80	5.1	1	F	NO	X	maiden.entry	X	NO	NO	2013	2	2	2SW			NO	NO	No.both	No.both		yes	yes	yes
2724	2015-08-05	217	2015	V1194	No	58	2.3	1.18	M	NO	X	maiden.entry	X	NO	NO	2014	1	1	1SW			NO	NO	No.both	No.both		yes	yes	yes
2725	2015-08-05	217	2015	V1195	No	47	0.8	0.77	M	NO	X	maiden.entry	X	NO	NO	2014	1	1	1SW			NO	NO	No.both	No.both		yes	yes	yes
2726	2015-08-05	217	2015	V1196	No	56	NA	NA	M	NO	X	maiden.entry	X	NO	NO	2014	1	1	1SW			NO	NO	No.both	No.both		yes	yes	yes
2727	2015-08-05	217	2015	V1197	No	55	1.6	0.96	M	NO	X	maiden.entry	X	NO	NO	2014	1	1	1SW			NO	NO	No.both	No.both		yes	yes	yes
2728	2015-08-05	217	2015	V1198	No	86	6.5	1.02	F	NO	X	maiden.entry	X	NO	NO	2013	2	2	2SW			NO	NO	No.both	No.both		yes	yes	yes
2730	2015-08-05	217	2015	V1200	No	75	4	0.95	F	NO	X	maiden.entry	X	NO	NO	2013	2	2	2SW			NO	NO	No.both	No.both		yes	yes	yes
2731	2015-08-05	217	2015	V1201	No	62	2.6	1.09	M	NO	X	maiden.entry	X	NO	NO	2014	1	1	1SW	10.7		NO	NO	No.both	No.both	40.6	yes	yes	yes
2732	2015-08-05	217	2015	V1202	No	64	NA	NA	M	NO	X	maiden.entry	X	NO	NO	2014	1	1	1SW			NO	NO	No.both	No.both		yes	yes	yes
2733	2015-08-05	217	2015	V1203	No	46	NA	NA	M	NO	X	maiden.entry	X	NO	NO	2014	1	1	1SW			NO	NO	No.both	No.both		yes	yes	yes
2734	2015-08-05	217	2015	V1204	No	98	7.9	0.84	F	NO	X	maiden.entry	X	NO	NO	2012	3	3	MSW		3-2-g-0+	YES	YES	No.Genetic	No.Genetic		yes	yes	yes
2735	2015-08-05	217	2015	V1205	No	52	NA	NA	F	NO	X	maiden.entry	X	NO	NO	2014	1	1	1SW			NO	NO	No.both	No.both		yes	yes	yes
2736	2015-08-05	217	2015	V1206	No	60	2.3	1.06	M	NO	X	maiden.entry	X	NO	NO	2014	1	1	1SW			NO	NO	No.both	No.both		yes	yes	yes
2737	2015-08-05	217	2015	V1207	No	64	NA	NA	M	NO	X	maiden.entry	X	NO	NO	2014	1	1	1SW			NO	NO	No.both	No.both		yes	yes	yes
2738	2015-08-05	217	2015	V1208	No	49	1.4	1.19	M	NO	X	maiden.entry	X	NO	NO	2014	1	1	1SW			NO	NO	No.both	No.both		yes	yes	yes
2739	2015-08-05	217	2015	V1209	No	58	1.5	0.77	M	NO	X	maiden.entry	X	NO	NO	2014	1	1	1SW			NO	NO	No.both	No.both		yes	yes	yes
2740	2015-08-05	217	2015	V1211	No	57	1.7	0.92	M	NO	X	maiden.entry	X	NO	NO	NA	NA	NA	NA			NO	NO	No.both	No.both		yes	yes	yes
2741	2015-08-05	217	2015	V1212	No	50	1.3	1.04	M	NO	X	maiden.entry	X	NO	NO	2014	1	1	1SW			NO	NO	No.both	No.both		yes	yes	yes
2742	2015-08-05	217	2015	V1213	No	60	2.3	1.06	M	NO	X	maiden.entry	X	NO	NO	2014	1	1	1SW			NO	NO	No.both	No.both		yes	yes	yes
2743	2015-08-05	217	2015	V1214	No	83	6.4	1.12	F	NO	X	maiden.entry	X	NO	NO	2013	2	2	2SW			NO	NO	No.both	No.both		yes	yes	yes
2744	2015-08-05	217	2015	V1215	No	62	NA	NA	M	NO	X	maiden.entry	X	NO	NO	2014	1	1	1SW			NO	NO	No.both	No.both		yes	yes	yes
2745	2015-08-05	217	2015	V1216	No	53	1.4	0.94	F	NO	X	maiden.entry	X	NO	NO	2014	1	1	1SW			NO	NO	No.both	No.both		yes	yes	yes
2746	2015-08-05	217	2015	V1217	No	57	1.8	0.97	M	NO	X	maiden.entry	X	NO	NO	2014	1	1	1SW			NO	NO	No.both	No.both		yes	yes	yes
2747	2015-08-05	217	2015	V1218	No	78	4.4	0.93	F	NO	X	maiden.entry	X	NO	NO	2013	2	2	2SW			NO	NO	No.both	No.both		yes	yes	yes
2748	2015-08-05	217	2015	V1219	No	58	NA	NA	M	NO	X	maiden.entry	X	NO	NO	2013	2	2	2SW			NO	NO	No.both	No.both		yes	yes	yes
2749	2015-08-05	217	2015	V1220	No	54	1.5	0.95	M	NO	X	maiden.entry	X	NO	NO	2014	1	1	1SW			NO	NO	No.both	No.both		yes	yes	yes
2750	2015-08-05	217	2015	V1221	No	71	3.9	1.09	F	NO	X	maiden.entry	X	NO	NO	2013	2	2	2SW	9.9		NO	NO	No.both	No.both	39.8	yes	yes	yes
2751	2015-08-05	217	2015	V1222	No	53	1.2	0.81	M	NO	X	maiden.entry	X	NO	NO	2014	1	1	1SW			NO	NO	No.both	No.both		yes	yes	yes
2752	2015-08-05	217	2015	V1223	No	52	1.6	1.14	M	NO	X	maiden.entry	X	NO	NO	2014	1	1	1SW			NO	NO	No.both	No.both		yes	yes	yes
2753	2015-08-05	217	2015	V1224	No	64	NA	NA	M	NO	X	maiden.entry	X	NO	NO	2014	1	1	1SW			NO	NO	No.both	No.both		yes	yes	yes
2755	2015-08-05	217	2015	V1227	No	57	1.7	0.92	M	NO	X	maiden.entry	X	NO	NO	2014	1	1	1SW			NO	NO	No.both	No.both		yes	yes	yes
2756	2015-08-05	217	2015	V1228	No	79	4.1	0.83	M	NO	X	maiden.entry	X	NO	NO	2013	2	2	2SW			NO	NO	No.both	No.both		yes	yes	yes
2758	2015-08-05	217	2015	V1230	No	55.9	2	1.14	M	NO	X	maiden.entry	X	NO	NO	2014	1	1	1SW			NO	NO	No.both	No.both		yes	yes	yes
2759	2015-08-05	217	2015	V1231	No	47	1.2	1.16	F	NO	X	maiden.entry	X	NO	NO	2014	1	1	1SW	17.5		NO	NO	No.both	No.both	36.8	yes	yes	yes
2760	2015-08-06	218	2015	V1232	No	62	2.6	1.09	M	NO	X	maiden.entry	X	NO	NO	2014	1	1	1SW			NO	NO	No.both	No.both		yes	yes	yes
2761	2015-08-06	218	2015	V1233	No	58	2.3	1.18	M	NO	X	maiden.entry	X	NO	NO	2014	1	1	1SW			NO	NO	No.both	No.both		yes	yes	yes
2762	2015-08-06	218	2015	V1234	No	73	4.1	1.05	F	NO	X	maiden.entry	X	NO	NO	2013	2	2	2SW			NO	NO	No.both	No.both		yes	yes	yes
2763	2015-08-06	218	2015	V1235	No	59	2	0.97	M	NO	X	maiden.entry	X	NO	NO	2014	1	1	1SW			NO	NO	No.both	No.both		yes	yes	yes
2765	2015-08-06	218	2015	V1237	No	76	4.2	0.96	F	NO	X	maiden.entry	X	NO	NO	2013	2	2	2SW			NO	NO	No.both	No.both		yes	yes	yes
2766	2015-08-06	218	2015	V1238	No	77	5.1	1.12	M	NO	X	maiden.entry	X	NO	NO	2013	2	2	2SW			NO	NO	No.both	No.both		yes	yes	yes
2767	2015-08-06	218	2015	V1239	No	58	NA	NA	M	NO	X	maiden.entry	X	NO	NO	2014	1	1	1SW			NO	NO	No.both	No.both		yes	yes	yes
2768	2015-08-06	218	2015	V1240	No	58	2.1	1.08	M	NO	X	maiden.entry	X	NO	NO	2014	1	1	1SW			NO	NO	No.both	No.both		yes	yes	yes
2769	2015-08-06	218	2015	V1242	No	80	4.8	0.94	F	NO	X	maiden.entry	X	NO	NO	2013	2	2	2SW	14.4		NO	NO	No.both	No.both	43.2	yes	yes	yes
2770	2015-08-06	218	2015	V1243	No	56	NA	NA	F	NO	X	maiden.entry	X	NO	NO	2014	1	1	1SW			NO	NO	No.both	No.both		yes	yes	yes
2771	2015-08-06	218	2015	V1244	No	55	1.5	0.9	M	NO	X	maiden.entry	X	NO	NO	2014	1	1	1SW			NO	NO	No.both	No.both		yes	yes	yes
2772	2015-08-06	218	2015	V1245	No	46	NA	NA	NA	NO	X	maiden.entry	X	NO	NO	2014	1	1	1SW			NO	NO	No.both	No.both		yes	yes	yes
2774	2015-08-06	218	2015	V1248	No	54	1.2	0.76	M	NO	X	maiden.entry	X	NO	NO	2014	1	1	1SW			NO	NO	No.both	No.both		yes	yes	yes
2775	2015-08-06	218	2015	V1249	No	52	1.2	0.85	M	NO	X	maiden.entry	X	NO	NO	2014	1	1	1SW			NO	NO	No.both	No.both		yes	yes	yes
2776	2015-08-07	219	2015	V1250	No	105	11.9	1.03	M	NO	X	maiden.entry	X	NO	NO	2011	3	4	MSW			NO	NO	No.both	No.both		yes	yes	yes
2777	2015-08-07	219	2015	V1251	No	74	3.5	0.86	F	NO	X	maiden.entry	X	NO	NO	2013	2	2	2SW	9.4		NO	NO	No.both	No.both	36.9	yes	yes	yes
2778	2015-08-07	219	2015	V1252	No	56	1.7	0.97	M	NO	X	maiden.entry	X	NO	NO	2014	1	1	1SW			NO	NO	No.both	No.both		yes	yes	yes
2779	2015-08-07	219	2015	V1253	No	88	6.9	1.01	F	NO	X	maiden.entry	X	NO	NO	2012	3	3	MSW			NO	NO	No.both	No.both		yes	yes	yes
2780	2015-08-07	219	2015	V1254	No	79	5.3	1.07	F	NO	X	maiden.entry	X	NO	NO	2013	2	2	2SW			NO	NO	No.both	No.both		yes	yes	yes
2781	2015-08-07	219	2015	V1255	No	77	4.5	0.99	F	NO	X	maiden.entry	X	NO	NO	2013	2	2	2SW			NO	NO	No.both	No.both		yes	yes	yes
2783	2015-08-07	219	2015	V1257	No	52	1.3	0.92	M	NO	X	maiden.entry	X	NO	NO	2014	1	1	1SW			NO	NO	No.both	No.both		yes	yes	yes
2784	2015-08-07	219	2015	V1258	No	56	1.7	0.97	M	NO	X	maiden.entry	X	NO	NO	2014	1	1	1SW			NO	NO	No.both	No.both		yes	yes	yes
2785	2015-08-07	219	2015	V1259	No	58	NA	NA	F	NO	X	maiden.entry	X	NO	NO	2014	1	1	1SW			NO	NO	No.both	No.both		yes	yes	yes
2786	2015-08-07	219	2015	V1260	No	71	3	0.84	F	NO	X	maiden.entry	X	NO	NO	2013	2	2	2SW			NO	NO	No.both	No.both		yes	yes	yes
2787	2015-08-07	219	2015	V1261	No	50	1.3	1.04	M	NO	X	maiden.entry	X	NO	NO	2014	1	1	1SW	12.6		NO	NO	No.both	No.both	38.7	yes	yes	yes
2788	2015-08-07	219	2015	V1262	No	48	1.1	0.99	M	NO	X	maiden.entry	X	NO	NO	2014	1	1	1SW			NO	NO	No.both	No.both		yes	yes	yes
2789	2015-08-07	219	2015	V1263	No	54	1.5	0.95	M	NO	X	maiden.entry	X	NO	NO	2014	1	1	1SW			NO	NO	No.both	No.both		yes	yes	yes
2790	2015-08-07	219	2015	V1264	No	54	1.3	0.83	M	NO	X	maiden.entry	X	NO	NO	2014	1	1	1SW			NO	NO	No.both	No.both		yes	yes	yes
2791	2015-08-07	219	2015	V1265	No	54	NA	NA	M	NO	X	maiden.entry	X	NO	NO	2014	1	1	1SW			NO	NO	No.both	No.both		yes	yes	yes
2792	2015-08-07	219	2015	V1268	No	58	NA	NA	M	NO	X	maiden.entry	X	NO	NO	2014	1	1	1SW			NO	NO	No.both	No.both		yes	yes	yes
2793	2015-08-07	219	2015	V1269	No	49	0.9	0.76	M	NO	X	maiden.entry	X	NO	NO	2014	1	1	1SW			NO	NO	No.both	No.both		yes	yes	yes
2794	2015-08-07	219	2015	V1270	No	61	2	0.88	M	NO	X	maiden.entry	X	NO	NO	2014	1	1	1SW			NO	NO	No.both	No.both		yes	yes	yes
2795	2015-08-08	220	2015	V1271	No	81	5.2	0.98	M	NO	X	maiden.entry	X	NO	NO	2013	2	2	2SW	11.3		NO	NO	No.both	No.both	39.2	yes	yes	yes
2796	2015-08-08	220	2015	V1272	No	73	3.4	0.87	F	NO	X	maiden.entry	X	NO	NO	2013	2	2	2SW			NO	NO	No.both	No.both		yes	yes	yes
2797	2015-08-08	220	2015	V1273	No	56	1.9	1.08	M	NO	X	maiden.entry	X	NO	NO	2014	1	1	1SW			NO	NO	No.both	No.both		yes	yes	yes
2798	2015-08-08	220	2015	V1274	No	59	1.9	0.93	F	NO	X	maiden.entry	X	NO	NO	2014	1	1	1SW			NO	NO	No.both	No.both		yes	yes	yes
2799	2015-08-08	220	2015	V1275	No	75	4	0.95	F	NO	X	maiden.entry	X	NO	NO	2013	2	2	2SW			NO	NO	No.both	No.both		yes	yes	yes
2800	2015-08-08	220	2015	V1276	No	52	1.4	1	M	NO	X	maiden.entry	X	NO	NO	2014	1	1	1SW			NO	NO	No.both	No.both		yes	yes	yes
2802	2015-08-08	220	2015	V1278	No	56	NA	NA	F	NO	X	maiden.entry	X	NO	NO	2014	1	1	1SW			NO	NO	No.both	No.both		yes	yes	yes
2803	2015-08-08	220	2015	V1279	No	50	1.4	1.12	M	NO	X	maiden.entry	X	NO	NO	2014	1	1	1SW			NO	NO	No.both	No.both		yes	yes	yes
2804	2015-08-09	221	2015	V1280	No	80	5	0.98	F	NO	X	maiden.entry	X	NO	NO	2013	2	2	2SW			NO	NO	No.both	No.both		yes	yes	yes
2805	2015-08-09	221	2015	V1281	No	60	1.9	0.88	F	NO	X	maiden.entry	X	NO	NO	2014	1	1	1SW	11.7		NO	NO	No.both	No.both	45	yes	yes	yes
2806	2015-08-09	221	2015	V1282	No	54	1.6	1.02	M	NO	X	maiden.entry	X	NO	NO	2014	1	1	1SW			NO	NO	No.both	No.both		yes	yes	yes
2807	2015-08-09	221	2015	V1283	No	53	1.5	1.01	M	NO	X	maiden.entry	X	NO	NO	2014	1	1	1SW			NO	NO	No.both	No.both		yes	yes	yes
2808	2015-08-09	221	2015	V1284	No	58	1.6	0.82	M	NO	X	maiden.entry	X	NO	NO	2014	1	1	1SW			NO	NO	No.both	No.both		yes	yes	yes
2810	2015-08-09	221	2015	V1286	No	60	2	0.93	M	NO	X	maiden.entry	X	NO	NO	2014	1	1	1SW			NO	NO	No.both	No.both		yes	yes	yes
2811	2015-08-09	221	2015	V1287	No	60	2.3	1.06	M	NO	X	maiden.entry	X	NO	NO	2014	1	1	1SW			NO	NO	No.both	No.both		yes	yes	yes
2812	2015-08-09	221	2015	V1288	No	61	2.2	0.97	M	NO	X	maiden.entry	X	NO	NO	2014	1	1	1SW			NO	NO	No.both	No.both		yes	yes	yes
2813	2015-08-09	221	2015	V1290	No	76	3.2	0.73	M	NO	X	maiden.entry	X	NO	NO	2013	2	2	2SW			NO	NO	No.both	No.both		yes	yes	yes
2814	2015-08-09	221	2015	V1291	No	48	0.8	0.72	M	NO	X	maiden.entry	X	NO	NO	2014	1	1	1SW	13.3		NO	NO	No.both	No.both	39.9	yes	yes	yes
2815	2015-08-10	222	2015	V1292	No	61	1.9	0.84	M	NO	X	maiden.entry	X	NO	NO	2014	1	1	1SW			NO	NO	No.both	No.both		yes	yes	yes
2816	2015-08-10	222	2015	V1293	No	61	2.1	0.93	M	NO	X	maiden.entry	X	NO	NO	2014	1	1	1SW			NO	NO	No.both	No.both		yes	yes	yes
2817	2015-08-10	222	2015	V1294	No	51	1.2	0.9	M	NO	X	maiden.entry	X	NO	NO	2014	1	1	1SW			NO	NO	No.both	No.both		yes	yes	yes
2818	2015-08-10	222	2015	V1295	No	47	1	0.96	F	NO	X	maiden.entry	X	NO	NO	2014	1	1	1SW			NO	NO	No.both	No.both		yes	yes	yes
2819	2015-08-10	222	2015	V1296	No	54	1.5	0.95	M	NO	X	maiden.entry	X	NO	NO	2014	1	1	1SW			NO	NO	No.both	No.both		yes	yes	yes
2820	2015-08-10	222	2015	V1297	No	52	1.3	0.92	M	NO	X	maiden.entry	X	NO	NO	2014	1	1	1SW			NO	NO	No.both	No.both		yes	yes	yes
2821	2015-08-10	222	2015	V1298	No	56	1.8	1.02	M	NO	X	maiden.entry	X	NO	NO	2014	1	1	1SW			NO	NO	No.both	No.both		yes	yes	yes
2822	2015-08-10	222	2015	V1299	No	57	2	1.08	M	NO	X	maiden.entry	X	NO	NO	2014	1	1	1SW			NO	NO	No.both	No.both		yes	yes	yes
2823	2015-08-10	222	2015	V1300	No	51	1	0.75	M	NO	X	maiden.entry	X	NO	NO	2014	1	1	1SW			NO	NO	No.both	No.both		yes	yes	yes
2824	2015-08-10	222	2015	V1301	No	56	1.7	0.97	M	NO	X	maiden.entry	X	NO	NO	2014	1	1	1SW			NO	NO	No.both	No.both		yes	yes	yes
2825	2015-08-10	222	2015	V1302	No	55	1.5	0.9	M	NO	X	maiden.entry	X	NO	NO	2014	1	1	1SW	13.7		NO	NO	No.both	No.both	45.4	yes	yes	yes
2826	2015-08-10	222	2015	V1303	No	51	1.2	0.9	M	NO	X	maiden.entry	X	NO	NO	2014	1	1	1SW			NO	NO	No.both	No.both		yes	yes	yes
2827	2015-08-10	222	2015	V1304	No	59	1.7	0.83	M	NO	X	maiden.entry	X	NO	NO	2014	1	1	1SW			NO	NO	No.both	No.both		yes	yes	yes
2828	2015-08-10	222	2015	V1306	No	56	1.9	1.08	M	NO	X	maiden.entry	X	NO	NO	2014	1	1	1SW			NO	NO	No.both	No.both		yes	yes	yes
2829	2015-08-10	222	2015	V1307	No	59	NA	NA	M	NO	X	maiden.entry	X	NO	NO	2014	1	1	1SW			NO	NO	No.both	No.both		yes	yes	yes
2830	2015-08-10	222	2015	V1308	No	60	2.4	1.11	M	NO	X	maiden.entry	X	NO	NO	2014	1	1	1SW			NO	NO	No.both	No.both		yes	yes	yes
2832	2015-08-10	222	2015	V1310	No	55	1.8	1.08	M	NO	X	maiden.entry	X	NO	NO	2014	1	1	1SW			NO	NO	No.both	No.both		yes	yes	yes
2833	2015-08-10	222	2015	V1311	No	46	0.9	0.92	M	NO	X	maiden.entry	X	NO	NO	2014	1	1	1SW	13.6		NO	NO	No.both	No.both	34.9	yes	yes	yes
2834	2015-08-10	222	2015	V1312	No	54	1.5	0.95	M	NO	X	maiden.entry	X	NO	NO	2014	1	1	1SW			NO	NO	No.both	No.both		yes	yes	yes
2835	2015-08-11	223	2015	V1313	No	76	3.6	0.82	F	NO	X	maiden.entry	X	NO	NO	2013	2	2	2SW			NO	NO	No.both	No.both		yes	yes	yes
2836	2015-08-11	223	2015	V1314	No	81	4.8	0.9	F	NO	X	maiden.entry	X	NO	NO	NA	NA	NA	NA			NO	NO	No.both	No.both		yes	yes	yes
2837	2015-08-11	223	2015	V1315	No	54	1.6	1.02	M	NO	X	maiden.entry	X	NO	NO	2014	1	1	1SW			NO	NO	No.both	No.both		yes	yes	yes
2838	2015-08-11	223	2015	V1316	No	53	1.5	1.01	M	NO	X	maiden.entry	X	NO	NO	2014	1	1	1SW			NO	NO	No.both	No.both		yes	yes	yes
2839	2015-08-11	223	2015	V1317	No	49	0.9	0.76	M	NO	X	maiden.entry	X	NO	NO	2014	1	1	1SW			NO	NO	No.both	No.both		yes	yes	yes
2840	2015-08-11	223	2015	V1318	No	79	NA	NA	M	NO	X	maiden.entry	X	NO	NO	2013	2	2	2SW			NO	NO	No.both	No.both		yes	yes	yes
2841	2015-08-11	223	2015	V1319	No	80	NA	NA	F	NO	X	maiden.entry	X	NO	NO	2013	2	2	2SW			NO	NO	No.both	No.both		yes	yes	yes
2842	2015-08-11	223	2015	V1320	No	55	1.4	0.84	M	NO	X	maiden.entry	X	NO	NO	2014	1	1	1SW			NO	NO	No.both	No.both		yes	yes	yes
2843	2015-08-11	223	2015	V1321	No	57	1.7	0.92	M	NO	X	maiden.entry	X	NO	NO	2014	1	1	1SW	12.2		NO	NO	No.both	No.both	44.3	yes	yes	yes
2844	2015-08-11	223	2015	V1322	No	52	1.3	0.92	M	NO	X	maiden.entry	X	NO	NO	2014	1	1	1SW			NO	NO	No.both	No.both		yes	yes	yes
2845	2015-08-11	223	2015	V1324	No	66	2.9	1.01	M	NO	X	maiden.entry	X	NO	NO	2014	1	1	1SW			NO	NO	No.both	No.both		yes	yes	yes
2846	2015-08-11	223	2015	V1325	No	63	2.5	1	M	NO	X	maiden.entry	X	NO	NO	2014	1	1	1SW			NO	NO	No.both	No.both		yes	yes	yes
2847	2015-08-11	223	2015	V1326	No	69	2.9	0.88	F	NO	X	maiden.entry	X	NO	NO	2013	2	2	2SW			NO	NO	No.both	No.both		yes	yes	yes
2848	2015-08-11	223	2015	V1327	No	79	4.7	0.95	M	NO	X	maiden.entry	X	NO	NO	2012	3	3	MSW			NO	NO	No.both	No.both		yes	yes	yes
2849	2015-08-11	223	2015	V1328	No	57	2.1	1.13	M	NO	X	maiden.entry	X	NO	NO	2014	1	1	1SW			NO	NO	No.both	No.both		yes	yes	yes
2850	2015-08-11	223	2015	V1329	No	61	2.3	1.01	M	NO	X	maiden.entry	X	NO	NO	2014	1	1	1SW			NO	NO	No.both	No.both		yes	yes	yes
2851	2015-08-11	223	2015	V1330	No	54	1.5	0.95	M	NO	X	maiden.entry	X	NO	NO	2014	1	1	1SW			NO	NO	No.both	No.both		yes	yes	yes
2852	2015-08-11	223	2015	V1331	No	76	3.9	0.89	F	NO	X	maiden.entry	X	NO	NO	2013	2	2	2SW	13.2		NO	NO	No.both	No.both	41.5	yes	yes	yes
2853	2015-08-11	223	2015	V1332	No	59	2	0.97	M	NO	X	maiden.entry	X	NO	NO	2014	1	1	1SW			NO	NO	No.both	No.both		yes	yes	yes
2854	2015-08-11	223	2015	V1333	No	76	4.2	0.96	F	NO	X	maiden.entry	X	NO	NO	2013	2	2	2SW			NO	NO	No.both	No.both		yes	yes	yes
2855	2015-08-11	223	2015	V1334	No	52	1.2	0.85	M	NO	X	maiden.entry	X	NO	NO	2014	1	1	1SW			NO	NO	No.both	No.both		yes	yes	yes
2856	2015-08-11	223	2015	V1335	No	53	1.4	0.94	M	NO	X	maiden.entry	X	NO	NO	2014	1	1	1SW			NO	NO	No.both	No.both		yes	yes	yes
2857	2015-08-11	223	2015	V1336	No	56	1.7	0.97	M	NO	X	maiden.entry	X	NO	NO	2014	1	1	1SW			NO	NO	No.both	No.both		yes	yes	yes
2858	2015-08-11	223	2015	V1337	No	50	1	0.8	M	NO	X	maiden.entry	X	NO	NO	2014	1	1	1SW			NO	NO	No.both	No.both		yes	yes	yes
2859	2015-08-11	223	2015	V1338	No	58	1.9	0.97	M	NO	X	maiden.entry	X	NO	NO	2014	1	1	1SW			NO	NO	No.both	No.both		yes	yes	yes
2860	2015-08-11	223	2015	V1339	No	57	1.9	1.03	M	NO	X	maiden.entry	X	NO	NO	2014	1	1	1SW			NO	NO	No.both	No.both		yes	yes	yes
2861	2015-08-11	223	2015	V1340	No	61	2.5	1.1	M	NO	X	maiden.entry	X	NO	NO	2014	1	1	1SW			NO	NO	No.both	No.both		yes	yes	yes
2862	2015-08-11	223	2015	V1341	No	60	2.1	0.97	M	NO	X	maiden.entry	X	NO	NO	2014	1	1	1SW	13.9		NO	NO	No.both	No.both	47.5	yes	yes	yes
2863	2015-08-11	223	2015	V1342	No	61	2.2	0.97	M	NO	X	maiden.entry	X	NO	NO	2014	1	1	1SW			NO	NO	No.both	No.both		yes	yes	yes
2864	2015-08-11	223	2015	V1343	No	56	1.8	1.02	M	NO	X	maiden.entry	X	NO	NO	2014	1	1	1SW			NO	NO	No.both	No.both		yes	yes	yes
2865	2015-08-11	223	2015	V1344	No	55	1.7	1.02	M	NO	X	maiden.entry	X	NO	NO	2014	1	1	1SW			NO	NO	No.both	No.both		yes	yes	yes
2866	2015-08-11	223	2015	V1349	No	55	NA	NA	M	NO	X	maiden.entry	X	NO	NO	2014	1	1	1SW			NO	NO	No.both	No.both		yes	yes	yes
2868	2015-08-11	223	2015	V1351	No	81	4.8	0.9	F	NO	X	maiden.entry	X	NO	NO	2012	3	3	MSW	10.4		NO	NO	No.both	No.both	33.1	yes	yes	yes
2869	2015-08-11	223	2015	V1352	No	62	1.9	0.8	M	NO	X	maiden.entry	X	NO	NO	2014	1	1	1SW			NO	NO	No.both	No.both		yes	yes	yes
2870	2015-08-11	223	2015	V1353	No	56	NA	NA	M	NO	X	maiden.entry	X	NO	NO	2014	1	1	1SW			NO	NO	No.both	No.both		yes	yes	yes
2871	2015-08-11	223	2015	V1354	No	59	2	0.97	M	NO	X	maiden.entry	X	NO	NO	2014	1	1	1SW			NO	NO	No.both	No.both		yes	yes	yes
2872	2015-08-11	223	2015	V1355	No	55	1.8	1.08	M	NO	X	maiden.entry	X	NO	NO	2014	1	1	1SW			NO	NO	No.both	No.both		yes	yes	yes
2873	2015-08-11	223	2015	V1356	No	54	1.7	1.08	M	NO	X	maiden.entry	X	NO	NO	2014	1	1	1SW			NO	NO	No.both	No.both		yes	yes	yes
2874	2015-08-11	223	2015	V1357	No	68	3	0.95	M	NO	X	maiden.entry	X	NO	NO	2013	2	2	2SW			NO	NO	No.both	No.both		yes	yes	yes
2875	2015-08-11	223	2015	V1358	No	56	1.9	1.08	M	NO	X	maiden.entry	X	NO	NO	2014	1	1	1SW			NO	NO	No.both	No.both		yes	yes	yes
2876	2015-08-12	224	2015	V1360	No	79	4	0.81	F	NO	X	maiden.entry	X	NO	NO	2013	2	2	2SW			NO	NO	No.both	No.both		yes	yes	yes
2877	2015-08-12	224	2015	V1361	No	59	1.9	0.93	M	NO	X	maiden.entry	X	NO	NO	2014	1	1	1SW	11.9		NO	NO	No.both	No.both	42.6	yes	yes	yes
2878	2015-08-12	224	2015	V1362	No	57	1.5	0.81	M	NO	X	maiden.entry	X	NO	NO	2014	1	1	1SW			NO	NO	No.both	No.both		yes	yes	yes
2879	2015-08-12	224	2015	V1363	No	55	1.7	1.02	M	NO	X	maiden.entry	X	NO	NO	2014	1	1	1SW			NO	NO	No.both	No.both		yes	yes	yes
2880	2015-08-12	224	2015	V1364	No	57	1.4	0.76	M	NO	X	maiden.entry	X	NO	NO	NA	NA	NA	NA			NO	NO	No.both	No.both		yes	yes	yes
2881	2015-08-12	224	2015	V1365	No	50	NA	NA	M	NO	X	maiden.entry	X	NO	NO	2014	1	1	1SW			NO	NO	No.both	No.both		yes	yes	yes
2882	2015-08-12	224	2015	V1366	No	93	8.7	1.08	M	NO	X	maiden.entry	X	NO	NO	2012	3	3	MSW			NO	NO	No.both	No.both		yes	yes	yes
2883	2015-08-12	224	2015	V1367	No	57	2	1.08	M	NO	X	maiden.entry	X	NO	NO	2014	1	1	1SW			NO	NO	No.both	No.both		yes	yes	yes
2884	2015-08-12	224	2015	V1368	No	59	2.1	1.02	M	NO	X	maiden.entry	X	NO	NO	2014	1	1	1SW			NO	NO	No.both	No.both		yes	yes	yes
2885	2015-08-12	224	2015	V1369	No	57	1.8	0.97	M	NO	X	maiden.entry	X	NO	NO	2014	1	1	1SW			NO	NO	No.both	No.both		yes	yes	yes
2887	2015-08-12	224	2015	V1371	No	59	NA	NA	M	NO	X	maiden.entry	X	NO	NO	2014	1	1	1SW	12.3		NO	NO	No.both	No.both	39.1	yes	yes	yes
2889	2015-08-12	224	2015	V1373	No	56	1.6	0.91	M	NO	X	maiden.entry	X	NO	NO	2014	1	1	1SW			NO	NO	No.both	No.both		yes	yes	yes
2891	2015-08-12	224	2015	V1375	No	46	NA	NA	M	NO	X	maiden.entry	X	NO	NO	2014	1	1	1SW			NO	NO	No.both	No.both		yes	yes	yes
2892	2015-08-13	225	2015	V1376	No	58	2	1.03	M	NO	X	maiden.entry	X	NO	NO	2014	1	1	1SW			NO	NO	No.both	No.both		yes	yes	yes
2893	2015-08-13	225	2015	V1377	No	55	1.5	0.9	M	NO	X	maiden.entry	X	NO	NO	2014	1	1	1SW			NO	NO	No.both	No.both		yes	yes	yes
2894	2015-08-13	225	2015	V1378	No	63	2.2	0.88	M	NO	X	maiden.entry	X	NO	NO	2014	1	1	1SW			NO	NO	No.both	No.both		yes	yes	yes
2895	2015-08-13	225	2015	V1379	No	55	1.4	0.84	F	NO	X	maiden.entry	X	NO	NO	2014	1	1	1SW			NO	NO	No.both	No.both		yes	yes	yes
2896	2015-08-13	225	2015	V1380	No	58	1.6	0.82	M	NO	X	maiden.entry	X	NO	NO	2014	1	1	1SW			NO	NO	No.both	No.both		yes	yes	yes
2897	2015-08-13	225	2015	V1381	No	61	2	0.88	M	NO	X	maiden.entry	X	NO	NO	2014	1	1	1SW	11.6		NO	NO	No.both	No.both	42.2	yes	yes	yes
2898	2015-08-13	225	2015	V1382	No	62	1.8	0.76	M	NO	X	maiden.entry	X	NO	NO	2014	1	1	1SW			NO	NO	No.both	No.both		yes	yes	yes
2899	2015-08-13	225	2015	V1383	No	51	1.1	0.83	M	NO	X	maiden.entry	X	NO	NO	2014	1	1	1SW			NO	NO	No.both	No.both		yes	yes	yes
2900	2015-08-13	225	2015	V1384	No	57	1.8	0.97	M	NO	X	maiden.entry	X	NO	NO	2014	1	1	1SW			NO	NO	No.both	No.both		yes	yes	yes
2901	2015-08-13	225	2015	V1385	No	58	2.1	1.08	M	NO	X	maiden.entry	X	NO	NO	2014	1	1	1SW			NO	NO	No.both	No.both		yes	yes	yes
2902	2015-08-13	225	2015	V1386	No	52	1.4	1	M	NO	X	maiden.entry	X	NO	NO	2014	1	1	1SW			NO	NO	No.both	No.both		yes	yes	yes
2903	2015-08-13	225	2015	V1387	No	55	1.5	0.9	F	NO	X	maiden.entry	X	NO	NO	2014	1	1	1SW			NO	NO	No.both	No.both		yes	yes	yes
2904	2015-08-14	226	2015	V1388	No	68	2.8	0.89	F	NO	X	maiden.entry	X	NO	NO	2013	2	2	2SW			NO	NO	No.both	No.both		yes	yes	yes
2905	2015-08-14	226	2015	V1389	No	63	2.2	0.88	F	NO	X	maiden.entry	X	NO	NO	2014	1	1	1SW			NO	NO	No.both	No.both		yes	yes	yes
2907	2015-08-14	226	2015	V1391	No	55	1.5	0.9	M	NO	X	maiden.entry	X	NO	NO	2014	1	1	1SW	10.6		NO	NO	No.both	No.both	43.9	yes	yes	yes
2908	2015-08-14	226	2015	V1392	No	63	2.3	0.92	F	NO	X	maiden.entry	X	NO	NO	2014	1	1	1SW			NO	NO	No.both	No.both		yes	yes	yes
2909	2015-08-14	226	2015	V1393	No	63	2.4	0.96	M	NO	X	maiden.entry	X	NO	NO	2014	1	1	1SW			NO	NO	No.both	No.both		yes	yes	yes
2910	2015-08-14	226	2015	V1394	No	56	1.8	1.02	M	NO	X	maiden.entry	X	NO	NO	2014	1	1	1SW			NO	NO	No.both	No.both		yes	yes	yes
2911	2015-08-14	226	2015	V1395	No	56	1.6	0.91	M	NO	X	maiden.entry	X	NO	NO	2014	1	1	1SW			NO	NO	No.both	No.both		yes	yes	yes
2912	2015-08-14	226	2015	V1396	No	55	1.4	0.84	M	NO	X	maiden.entry	X	NO	NO	2014	1	1	1SW			NO	NO	No.both	No.both		yes	yes	yes
2913	2015-08-14	226	2015	V1397	No	50	1.2	0.96	M	NO	X	maiden.entry	X	NO	NO	2014	1	1	1SW			NO	NO	No.both	No.both		yes	yes	yes
2914	2015-08-15	227	2015	V1398	No	93	9	1.12	M	NO	X	maiden.entry	X	NO	NO	2013	2	2	2SW			NO	NO	No.both	No.both		yes	yes	yes
2915	2015-08-15	227	2015	V1399	No	59	2	0.97	M	NO	X	maiden.entry	X	NO	NO	2014	1	1	1SW			NO	NO	No.both	No.both		yes	yes	yes
2916	2015-08-15	227	2015	V1400	No	59	1.7	0.83	M	NO	X	maiden.entry	X	NO	NO	2014	1	1	1SW			NO	NO	No.both	No.both		yes	yes	yes
2917	2015-08-15	227	2015	V1401	No	73	3.4	0.87	F	NO	X	maiden.entry	X	NO	NO	2013	2	2	2SW	12.1		NO	NO	No.both	No.both	44.9	yes	yes	yes
2918	2015-08-15	227	2015	V1402	No	75	4.4	1.04	F	NO	X	maiden.entry	X	NO	NO	2013	2	2	2SW			NO	NO	No.both	No.both		yes	yes	yes
2919	2015-08-15	227	2015	V1403	No	54	1.4	0.89	M	NO	X	maiden.entry	X	NO	NO	2014	1	1	1SW			NO	NO	No.both	No.both		yes	yes	yes
2920	2015-08-15	227	2015	V1404	No	42	0.6	0.81	M	NO	X	maiden.entry	X	NO	NO	2014	1	1	1SW			NO	NO	No.both	No.both		yes	yes	yes
2921	2015-08-15	227	2015	V1405	No	58	2	1.03	M	NO	X	maiden.entry	X	NO	NO	2014	1	1	1SW			NO	NO	No.both	No.both		yes	yes	yes
2922	2015-08-15	227	2015	V1406	No	59	1.9	0.93	M	NO	X	maiden.entry	X	NO	NO	2014	1	1	1SW			NO	NO	No.both	No.both		yes	yes	yes
2923	2015-08-15	227	2015	V1407	No	50	1.2	0.96	M	NO	X	maiden.entry	X	NO	NO	2014	1	1	1SW			NO	NO	No.both	No.both		yes	yes	yes
2924	2015-08-15	227	2015	V1408	No	56	1.5	0.85	M	NO	X	maiden.entry	X	NO	NO	2014	1	1	1SW			NO	NO	No.both	No.both		yes	yes	yes
2925	2015-08-15	227	2015	V1409	No	50	1.1	0.88	M	NO	X	maiden.entry	X	NO	NO	2014	1	1	1SW			NO	NO	No.both	No.both		yes	yes	yes
2926	2015-08-15	227	2015	V1410	No	53	1.4	0.94	M	NO	X	maiden.entry	X	NO	NO	2014	1	1	1SW			NO	NO	No.both	No.both		yes	yes	yes
2927	2015-08-15	227	2015	V1412	No	82	4.7	0.85	M	NO	X	maiden.entry	X	NO	NO	2013	2	2	2SW	12		NO	NO	No.both	No.both	45.3	yes	yes	yes
2928	2015-08-15	227	2015	V1415	No	55	1.5	0.9	M	NO	X	maiden.entry	X	NO	NO	2014	1	1	1SW			NO	NO	No.both	No.both		yes	yes	yes
2929	2015-08-15	227	2015	V1416	No	58	1.9	0.97	M	NO	X	maiden.entry	X	NO	NO	2014	1	1	1SW			NO	NO	No.both	No.both		yes	yes	yes
2931	2015-08-16	228	2015	V1418	No	86	NA	NA	M	NO	X	maiden.entry	X	NO	NO	NA	NA	NA	NA			NO	NO	No.both	No.both		yes	yes	yes
2932	2015-08-16	228	2015	V1419	No	75	3.8	0.9	M	NO	X	maiden.entry	X	NO	NO	2013	2	2	2SW			NO	NO	No.both	No.both		yes	yes	yes
2934	2015-08-16	228	2015	V1421	No	76	5.1	1.16	F	NO	X	maiden.entry	X	NO	NO	2013	2	2	2SW	16.8		NO	NO	No.both	No.both	41.4	yes	yes	yes
2935	2015-08-16	228	2015	V1422	No	55	1.8	1.08	F	NO	X	maiden.entry	X	NO	NO	2014	1	1	1SW			NO	NO	No.both	No.both		yes	yes	yes
2936	2015-08-16	228	2015	V1423	No	66	3	1.04	M	NO	X	maiden.entry	X	NO	NO	2014	1	1	1SW			NO	NO	No.both	No.both		yes	yes	yes
2937	2015-08-16	228	2015	V1424	No	76	4.2	0.96	F	NO	X	maiden.entry	X	NO	NO	2013	2	2	2SW			NO	NO	No.both	No.both		yes	yes	yes
2938	2015-08-16	228	2015	V1425	No	79	5.2	1.05	F	NO	X	maiden.entry	X	NO	NO	2013	2	2	2SW			NO	NO	No.both	No.both		yes	yes	yes
2939	2015-08-16	228	2015	V1426	No	78	4.1	0.86	M	NO	X	maiden.entry	X	NO	NO	2013	2	2	2SW			NO	NO	No.both	No.both		yes	yes	yes
2940	2015-08-16	228	2015	V1427	No	88	6	0.88	F	NO	X	maiden.entry	X	NO	NO	2013	2	2	2SW			NO	NO	No.both	No.both		yes	yes	yes
2941	2015-08-16	228	2015	V1428	No	61	2.1	0.93	M	NO	X	maiden.entry	X	NO	NO	2014	1	1	1SW			NO	NO	No.both	No.both		yes	yes	yes
2942	2015-08-16	228	2015	V1429	No	61	2	0.88	M	NO	X	maiden.entry	X	NO	NO	2013	2	2	2SW			NO	NO	No.both	No.both		yes	yes	yes
2943	2015-08-16	228	2015	V1430	No	56	1.5	0.85	M	NO	X	maiden.entry	X	NO	NO	2014	1	1	1SW			NO	NO	No.both	No.both		yes	yes	yes
2944	2015-08-16	228	2015	V1431	No	64	2.2	0.84	M	NO	X	maiden.entry	X	NO	NO	2014	1	1	1SW	12.8		NO	NO	No.both	No.both	43.5	yes	yes	yes
2947	2015-08-16	228	2015	V1434	No	84	5.9	1	F	NO	X	maiden.entry	X	NO	NO	2012	3	3	MSW			NO	NO	No.both	No.both		yes	yes	yes
2948	2015-08-16	228	2015	V1435	No	54	1.8	1.14	M	NO	X	maiden.entry	X	NO	NO	2014	1	1	1SW			NO	NO	No.both	No.both		yes	yes	yes
2949	2015-08-16	228	2015	V1436	No	61	2	0.88	M	NO	X	maiden.entry	X	NO	NO	2014	1	1	1SW			NO	NO	No.both	No.both		yes	yes	yes
2950	2015-08-16	228	2015	V1437	No	77	4.2	0.92	F	NO	X	maiden.entry	X	NO	NO	2013	2	2	2SW			NO	NO	No.both	No.both		yes	yes	yes
2951	2015-08-16	228	2015	V1438	No	82	5.2	0.94	F	NO	X	maiden.entry	X	NO	NO	2012	3	3	MSW			NO	NO	No.both	No.both		yes	yes	yes
2952	2015-08-16	228	2015	V1439	No	81	5.8	1.09	F	NO	X	maiden.entry	X	NO	NO	2013	2	2	2SW			NO	NO	No.both	No.both		yes	yes	yes
2953	2015-08-16	228	2015	V1440	No	75	4.1	0.97	M	NO	X	maiden.entry	X	NO	NO	2013	2	2	2SW			NO	NO	No.both	No.both		yes	yes	yes
2954	2015-08-16	228	2015	V1441	No	76	3.8	0.87	M	NO	X	maiden.entry	X	NO	NO	2013	2	2	2SW	12.5		NO	NO	No.both	No.both	39.5	yes	yes	yes
2955	2015-08-16	228	2015	V1442	No	60	2	0.93	M	NO	X	maiden.entry	X	NO	NO	2014	1	1	1SW			NO	NO	No.both	No.both		yes	yes	yes
2956	2015-08-16	228	2015	V1443	No	62	2.3	0.97	M	NO	X	maiden.entry	X	NO	NO	2014	1	1	1SW			NO	NO	No.both	No.both		yes	yes	yes
2958	2015-08-16	228	2015	V1445	No	64	2.6	0.99	F	NO	X	maiden.entry	X	NO	NO	2014	1	1	1SW			NO	NO	No.both	No.both		yes	yes	yes
2959	2015-08-16	228	2015	V1446	No	60	2.3	1.06	M	NO	X	maiden.entry	X	NO	NO	2014	1	1	1SW			NO	NO	No.both	No.both		yes	yes	yes
2960	2015-08-16	228	2015	V1447	No	90	7.4	1.02	F	NO	X	maiden.entry	X	NO	NO	2012	3	3	MSW			NO	NO	No.both	No.both		yes	yes	yes
2961	2015-08-16	228	2015	V1448	No	61	2.3	1.01	M	NO	X	maiden.entry	X	NO	NO	2014	1	1	1SW			NO	NO	No.both	No.both		yes	yes	yes
2962	2015-08-16	228	2015	V1449	No	80	5.3	1.04	F	NO	X	maiden.entry	X	NO	NO	2013	2	2	2SW			NO	NO	No.both	No.both		yes	yes	yes
2964	2015-08-16	228	2015	V1451	No	58	2	1.03	M	NO	X	maiden.entry	X	NO	NO	2014	1	1	1SW	16.9		NO	NO	No.both	No.both	38.1	yes	yes	yes
2965	2015-08-16	228	2015	V1452	No	58	2	1.03	M	NO	X	maiden.entry	X	NO	NO	2014	1	1	1SW			NO	NO	No.both	No.both		yes	yes	yes
2966	2015-08-16	228	2015	V1453	No	59	2	0.97	M	NO	X	maiden.entry	X	NO	NO	2014	1	1	1SW			NO	NO	No.both	No.both		yes	yes	yes
2967	2015-08-16	228	2015	V1454	No	80	5.3	1.04	F	NO	X	maiden.entry	X	NO	NO	2013	2	2	2SW			NO	NO	No.both	No.both		yes	yes	yes
2968	2015-08-16	228	2015	V1455	No	80	4.8	0.94	M	NO	X	maiden.entry	X	NO	NO	2013	2	2	2SW			NO	NO	No.both	No.both		yes	yes	yes
2969	2015-08-16	228	2015	V1457	No	90	7.8	1.07	F	NO	X	maiden.entry	X	NO	NO	2012	3	3	MSW			NO	NO	No.both	No.both		yes	yes	yes
2970	2015-08-16	228	2015	V1458	No	75	3.9	0.92	F	NO	X	maiden.entry	X	NO	NO	2013	2	2	2SW			NO	NO	No.both	No.both		yes	yes	yes
2971	2015-08-16	228	2015	V1459	No	60	1.8	0.83	F	NO	X	maiden.entry	X	NO	NO	2013	2	2	2SW		3-1-g-0+	YES	YES	No.Genetic	No.Genetic		yes	yes	yes
2972	2015-08-16	228	2015	V1460	No	81	5.2	0.98	F	NO	X	maiden.entry	X	NO	NO	2013	2	2	2SW			NO	NO	No.both	No.both		yes	yes	yes
2973	2015-08-16	228	2015	V1461	No	74	3.6	0.89	NA	NO	X	maiden.entry	X	NO	NO	2013	2	2	2SW	10.4		NO	NO	No.both	No.both	34.8	yes	yes	yes
2974	2015-08-16	228	2015	V1462	No	63	2.7	1.08	M	NO	X	maiden.entry	X	NO	NO	2014	1	1	1SW			NO	NO	No.both	No.both		yes	yes	yes
2975	2015-08-16	228	2015	V1463	No	59	2	0.97	M	NO	X	maiden.entry	X	NO	NO	2014	1	1	1SW			NO	NO	No.both	No.both		yes	yes	yes
2976	2015-08-16	228	2015	V1464	No	60	2	0.93	M	NO	X	maiden.entry	X	NO	NO	2014	1	1	1SW			NO	NO	No.both	No.both		yes	yes	yes
2977	2015-08-16	228	2015	V1465	No	65	2.5	0.91	M	NO	X	maiden.entry	X	NO	NO	2014	1	1	1SW			NO	NO	No.both	No.both		yes	yes	yes
2978	2015-08-16	228	2015	V1466	No	85	5.7	0.93	M	NO	X	maiden.entry	X	NO	NO	2013	2	2	2SW			NO	NO	No.both	No.both		yes	yes	yes
[truncated: 6,965 more rows]
